# Supplementary material for: Microplastics do not affect bleaching of Acropora cervicornis at ambient or elevated temperatures
Source: PeerJ. 2022 Jun 17;10:e13578. doi: 10.7717/peerj.13578 (PMC9208371; doi:10.7717/peerj.13578)
Supplement: Supplemental Information 1 — The zooxanthellae densities calculated for both genotypes. This data was used to determine if microplastics in combination with thermal stress exacerbated coral bleaching. Elevated temperature did have an effect on zooxanthellae density but microplastics did not. The water quality data show the water parameters measured on each day and the temperature data provide continuous measurements of the temperature in the tanks throughout the experiment. The bleaching data provide visual estimates of bleaching and necrosis to visually compare the different treatments throughout the experiments. [file peerj-10-13578-s001.xlsx]

## Sheet: Metadata
Sheets
Zoox density	zooxanthellae densities of the corals
Bleaching	daily assessments of bleaching and necrosis levels
Water quality	measurements of the water quality parameters of the tanks throughtout the experiments
Temp	complete temperature data for both genotypes recorded by Neptune Apex controller system
Zoox density
Date	date data was recorded in spreadsheet
Coral ID	unique coral identifier for each coral fragment
Genotype	genotype of coral
Tank	tank coral fragment was kept in
Treatment	Treatment for each tank. 28-MP: 28°C without MPs, 28+MP: 28°C with MPs, 32-MP: 32°C without MPs, 32+MP: 32°C with MPs
Total Volume of Zoo (mL)	volume of tissue homogenate
Zoo. Count per 1 grid	number of zooxanthellae cells in 1 grid of a Neubauer improved hemocytometer
Sum Zoo. Count	sum of the zooxanthellae cells counted in 10 grids
Total Zoo Count (cells)	total zooxanthellae cells in tissue homogenate of whole coral
Foil weight (g)	weight of aluminum foil
Surface area (cm^2)	surface area of the coral
Zoo. Density (cells/cm^2)	zooxanthellae density of coral
Bleaching
Date	date of each day in the experiment bleaching or necrosis was observed
Coral ID	unique coral identifier for each coral fragment
Genotype	genotype of coral
Tank	tank coral fragment was kept in
Treatment	Treatment for each tank. 28-MP: 28°C without MPs, 28+MP: 28°C with MPs, 32-MP: 32°C without MPs, 32+MP: 32°C with MPs
Bleached (%)	visual estimation of bleaching severity by % color loss
Bleaching level	level of bleaching defined as: none (0), low (>0-25%), partial (25-50%), high (50-75%), and total (75-100%)	note: corals were defined as 'dead' if they had 100% tissue necrosis (e.g. no living tissue)
Necrosis (%)	visual estimation of tissue necrosis by % surface area afflicted
Necrosis levels	level of necrosis defined as: none (0), low (>0-25%), partial (25-50%), high (50-75%), and total (75-100%)
Water quality
Date	date water quality was tested
Genotype	genotype of coral
Tank	tank being tested
Treatment	Treatment for each tank. 28-MP: 28°C without MPs, 28+MP: 28°C with MPs, 32-MP: 32°C without MPs, 32+MP: 32°C with MPs
Nitrite (ppb)	measured in ppb
Ammonia-nitrogen (ppm)	measured in ppm
Nitrate (ppm)	measured in ppm
Alkalinity (dKH)	measured in dKH
Salinity (ppt)	measured in ppt
Temp (°C)	measured in °C
Calcium (ppm)	measured in ppm
pH
Temp
Date	date of temperature reading
Time	time of temperature reading
Water bath	water bath tested that contained the experimental tanks (1 = 28°C, 2 = 32°C)
Temp (°C)	temperature of water bath measured and recorded by Neptune Apex controller
Genotype	genotype of coral

## Sheet: Zoox density
Date	Coral ID	Genotype	Tank	Treatment	Total Volume of Zoo (mL)	Zoo. Count per 1 grid	Zoo. Count per 1 grid	Zoo. Count per 1 grid	Zoo. Count per 1 grid	Zoo. Count per 1 grid	Zoo. Count per 1 grid	Zoo. Count per 1 grid	Zoo. Count per 1 grid	Zoo. Count per 1 grid	Zoo. Count per 1 grid	Sum Zoo. Count	Total Zoo Count (cells)	Foil weight (g)	Surface area (cm^2)	Zoo. Density (cells/cm^2)
2020-11-30	F015	moderately heat tolerant	27	32+MP	125	12	8	12	10	12	25	14	10	24	19	146	18250000	0.13	30.6604	595231
2020-11-30	F036	moderately heat tolerant	32	32+MP	250	10	15	7	9	6	12	11	38	10	5	123	30750000	0.26	61.3208	501462
2020-11-30	F040	moderately heat tolerant	30	32+MP	125	16	26	26	16	18	6	18	9	32	20	187	23380000	0.17	40.0943	583125
2020-11-30	F092	moderately heat tolerant	28	32+MP	215	8	20	32	22	8	11	39	6	25	18	189	40640000	0.18	42.4528	957298
2020-11-30	F097	moderately heat tolerant	29	32+MP	180	26	9	21	12	12	15	11	8	6	13	133	23940000	0.15	35.3774	676704
2020-11-30 07:12:00	F083	moderately heat tolerant	30	32+MP	180	11	14	15	23	14	29	11	23	11	19	170	30600000	0.13	30.6604	998031
2020-11-30	F088	moderately heat tolerant	25	32+MP	185	10	17	32	9	11	13	16	8	7	9	132	24420000	0.16	37.7358	647130
2020-11-30	F054	moderately heat tolerant	25	32+MP	225	2	6	13	30	10	3	19	8	8	10	109	24530000	0.2	47.1698	520036
2020-11-22	F031	moderately heat tolerant	19	32-MP	208	8	24	15	10	7	13	16	17	12	19	141	29330000	0.17	40.0943	731525
2020-11-22	F055	moderately heat tolerant	27	32+MP	237	17	6	9	10	25	8	17	15	10	10	127	30100000	0.18	42.4528	709022
2020-11-23	F027	moderately heat tolerant	28	32+MP	248	5	8	11	8	16	23	12	15	15	15	128	31740000	0.21	49.5283	640846
2020-11-22	F103	moderately heat tolerant	30	32+MP	184	11	9	11	7	9	10	3	10	13	19	102	18780000	0.13	30.6604	612517
2020-11-23	F014	moderately heat tolerant	29	32+MP	150	19	18	17	20	18	14	12	12	16	16	162	24300000	0.11	25.9434	936655
2020-11-23	F035	moderately heat tolerant	26	32+MP	223	16	18	10	31	14	14	15	20	13	41	192	42820000	0.13	30.6604	1.39659e+06
2020-11-23	F025	moderately heat tolerant	23	32-MP	225	7	2	11	7	3	10	7	11	9	8	75	16880000	0.12	28.3019	596427
2020-11-23	F048	moderately heat tolerant	19	32-MP	176	16	8	8	10	15	8	14	18	10	14	121	21300000	0.15	35.3774	602080
2020-11-30	F028	moderately heat tolerant	22	32-MP	188	9	8	21	14	11	28	12	21	14	12	150	28200000	0.12	28.3019	996400
2020-11-30	F094	moderately heat tolerant	21	32-MP	250	2	8	5	1	19	4	3	0	5	4	51	12750000	0.12	28.3019	450500
2020-11-30	F087	moderately heat tolerant	32	32+MP	181	4	8	8	5	8	13	12	6	6	5	75	13580000	0.14	33.0189	411280
2020-11-30	F018	moderately heat tolerant	21	32-MP	235	6	6	8	6	13	5	15	4	13	23	99	23270000	0.16	37.7358	616655
2020-12-02	F012	moderately heat tolerant	20	32-MP	175	1	4	6	25	5	8	12	8	3	9	81	14180000	0.16	37.7358	375770
2020-12-02	F017	moderately heat tolerant	20	32-MP	246	28	7	13	2	4	8	13	9	11	6	101	24850000	0.17	40.0943	619788
2020-11-24	F001	moderately heat tolerant	23	32-MP	219	3	0	3	4	1	0	5	3	5	3	27	5913000	0.12	28.3019	208926
2020-11-24	F022	moderately heat tolerant	28	32+MP	187	9	16	8	5	12	7	10	6	10	36	119	22250000	0.14	33.0189	673857
2020-11-24	F039	moderately heat tolerant	19	32-MP	201	28	25	14	23	27	21	16	15	15	22	206	41410000	0.21	49.5283	836088
2020-11-24	F096	moderately heat tolerant	20	32-MP	186	11	6	6	2	5	23	13	2	4	9	81	15070000	0.14	33.0189	456406
2020-11-24	F011	moderately heat tolerant	18	32-MP	187	15	17	12	14	15	23	8	14	11	8	137	25620000	0.18	42.4528	603493
2020-11-24	F032	moderately heat tolerant	18	32-MP	137	8	15	18	9	18	16	22	13	14	10	143	19590000	0.11	25.9434	755105
2020-11-24	F074	moderately heat tolerant	32	32+MP	150	9	16	16	10	5	8	1	5	10	11	91	13650000	0.11	25.9434	526145
2020-11-24	F082	moderately heat tolerant	22	32-MP	213	37	14	26	11	12	18	17	15	12	14	176	37490000	0.14	33.0189	1.13541e+06
2020-12-02	F075	moderately heat tolerant	7	28-MP	249	8	10	43	13	8	13	56	1	8	10	170	42330000	0.15	35.3774	1196528
2020-12-02	F104	moderately heat tolerant	6	28-MP	187	39	32	17	15	14	18	23	20	19	19	216	40390000	0.13	30.6604	1.31734e+06
2020-12-03	F008	moderately heat tolerant	31	32+MP	250	14	10	28	6	13	20	7	14	4	21	137	34250000	0.13	30.6604	1.11708e+06
2020-12-03	F038	moderately heat tolerant	3	28-MP	249	11	58	18	14	29	13	16	12	14	19	204	50800000	0.14	33.0189	1.53851e+06
2020-12-03	F073	moderately heat tolerant	8	28-MP	238	10	11	15	19	16	19	10	15	18	16	149	35460000	0.14	33.0189	1.07393e+06
2020-12-03	F041	moderately heat tolerant	8	28-MP	224	18	13	23	15	17	19	21	10	12	13	161	36060000	0.13	30.6604	1.17611e+06
2020-12-03	F071	moderately heat tolerant	27	32+MP	151	12	11	14	13	21	20	13	21	17	21	163	24610000	0.21	49.5283	496888
2020-12-03	F089	moderately heat tolerant	26	32+MP	224	7	6	11	8	7	5	6	7	6	3	66	14780000	0.15	35.3774	417781
2020-12-03	F007	moderately heat tolerant	31	32+MP	212	10	15	11	14	16	9	9	17	18	8	127	26920000	0.13	30.6604	878006
2020-12-03	F080	moderately heat tolerant	1	28-MP	289	14	17	20	12	17	14	17	20	21	16	168	48550000	0.16	37.7358	1286575
2020-12-02	F098	moderately heat tolerant	5	28-MP	250	18	17	20	13	9	32	18	8	17	14	166	41500000	0.13	30.6604	1.35354e+06
2020-12-02	F026	moderately heat tolerant	21	32-MP	187	17	13	8	11	9	16	9	7	17	6	113	21130000	0.11	25.9434	814465
2020-12-02	F030	moderately heat tolerant	1	28-MP	251	12	14	16	19	15	11	11	11	8	12	129	32380000	0.14	33.0189	980651
2020-12-02	F003	moderately heat tolerant	7	28-MP	237	8	14	19	8	8	15	17	8	28	19	144	34130000	0.16	37.7358	904445
2020-12-02	F059	moderately heat tolerant	2	28-MP	218	11	20	13	30	17	15	14	12	6	13	151	32920000	0.14	33.0189	997006
2020-12-02	F101	moderately heat tolerant	2	28-MP	188	12	12	15	19	14	16	13	19	12	17	149	28010000	0.1	23.5849	1187624
2020-12-02	F024	moderately heat tolerant	5	28-MP	287	5	14	15	28	22	24	21	23	28	22	202	57970000	0.16	37.7358	1536205
2020-12-02	F005	moderately heat tolerant	3	28-MP	312	8	14	3	12	0	12	14	28	15	2	108	33700000	0.17	40.0943	840518
2020-12-02	F095	moderately heat tolerant	4	28-MP	273	11	16	9	22	6	9	11	12	6	14	116	31670000	0.13	30.6604	1.03293e+06
2020-12-02	F085	moderately heat tolerant	6	28-MP	236	15	9	4	8	10	4	18	21	5	6	100	23600000	0.15	35.3774	667093
2020-12-07	F063	moderately heat tolerant	9	28+MP	326	25	15	9	18	7	4	14	16	7	29	144	46940000	0.22	51.8868	904662
2020-12-07	F019	moderately heat tolerant	9	28+MP	250	12	24	14	10	16	16	15	27	18	14	166	41500000	0.15	35.3774	1.17307e+06
2020-12-07	F091	moderately heat tolerant	12	28+MP	337	22	10	14	17	14	20	8	6	15	17	143	48190000	0.16	37.7358	1277035
2020-12-07	F076	moderately heat tolerant	11	28+MP	186	12	17	12	8	13	21	8	9	10	25	135	25110000	0.15	35.3774	709776
2020-12-07	F016	moderately heat tolerant	10	28+MP	225	15	18	11	13	15	20	19	15	23	8	157	35330000	0.15	35.3774	998661
2020-12-07	F077	moderately heat tolerant	10	28+MP	250	16	25	27	14	9	16	10	7	12	8	144	36000000	0.17	40.0943	897882
2020-12-07	F013	moderately heat tolerant	11	28+MP	200	18	12	9	19	16	11	15	11	20	7	138	27600000	0.11	25.9434	1.06385e+06
2020-12-07	F021	moderately heat tolerant	10	28+MP	149	18	19	15	17	20	22	19	16	17	26	189	28160000	0.09	21.2264	1.32665e+06
2020-12-07	F006	moderately heat tolerant	15	28+MP	236	10	15	10	10	12	17	12	16	12	4	118	27850000	0.12	28.3019	984033
2020-12-07	F081	moderately heat tolerant	14	28+MP	342	28	76	33	37	10	22	22	16	23	29	296	101200000	0.18	42.4528	2.38382e+06
2020-12-04	F029	moderately heat tolerant	13	28+MP	263	17	12	16	12	10	5	22	11	11	17	133	34980000	0.13	30.6604	1.14089e+06
2020-12-04	F072	moderately heat tolerant	3	28-MP	219	23	10	5	13	10	17	14	54	21	23	190	41610000	0.12	28.3019	1470220
2020-12-04	F033	moderately heat tolerant	5	28-MP	250	19	18	25	27	21	17	25	21	16	14	203	50750000	0.17	40.0943	1.26576e+06
2020-12-04	F004	moderately heat tolerant	1	28-MP	200	17	15	15	14	9	9	14	7	25	21	146	29200000	0.1	23.5849	1238080
2020-12-04	F009	moderately heat tolerant	16	28+MP	250	25	11	15	21	14	5	25	19	10	7	152	38000000	0.16	37.7358	1.007e+06
2020-12-04	F086	moderately heat tolerant	16	28+MP	188	13	14	17	10	13	8	11	18	11	16	131	24630000	0.11	25.9434	949375
2020-12-04	F002	moderately heat tolerant	4	28-MP	185	29	33	16	19	19	24	18	18	20	46	242	44770000	0.11	25.9434	1.72568e+06
2020-12-04	F099	moderately heat tolerant	16	28+MP	175	30	12	29	34	24	47	20	29	31	35	291	50930000	0.13	30.6604	1.6611e+06
2020-12-08	F079	moderately heat tolerant	15	28+MP	189	20	17	15	12	24	16	17	22	17	14	174	32890000	0.13	30.6604	1072720
2020-12-08	F010	moderately heat tolerant	14	28+MP	213	12	12	17	21	19	14	14	31	7	19	166	35360000	0.13	30.6604	1153280
2020-12-04	F046	moderately heat tolerant	15	28+MP	250	22	16	21	6	13	15	48	16	20	25	202	50500000	0.15	35.3774	1.42747e+06
2020-12-04	F057	moderately heat tolerant	12	28+MP	250	24	21	22	13	17	27	37	14	21	23	219	54750000	0.13	30.6604	1.78569e+06
2020-12-03	F090	moderately heat tolerant	13	28+MP	219	18	17	23	20	22	14	18	16	28	16	192	42050000	0.13	30.6604	1.37148e+06
2020-12-04	F034	moderately heat tolerant	12	28+MP	238	27	17	9	6	14	11	21	11	15	12	143	34030000	0.16	37.7358	901795
2020-12-04	F105	moderately heat tolerant	17	32-MP	0	0	0	0	0	0	0	0	0	0	0	0	0	0	0	0
2020-12-04	F020	moderately heat tolerant	17	32-MP	0	0	0	0	0	0	0	0	0	0	0	0	0	0	0	0
2020-12-04	F047	moderately heat tolerant	24	32-MP	0	0	0	0	0	0	0	0	0	0	0	0	0	0	0	0
2020-12-04	F078	moderately heat tolerant	25	32+MP	0	0	0	0	0	0	0	0	0	0	0	0	0	0	0	0
2020-12-04	F037	moderately heat tolerant	24	32-MP	0	0	0	0	0	0	0	0	0	0	0	0	0	0	0	0
2020-12-04	F023	moderately heat tolerant	24	32-MP	0	0	0	0	0	0	0	0	0	0	0	0	0	0	0	0
2021-06-15	F060	high heat tolerant	11	28+MP	250	24	34	26	16	11	23	24	29	29	15	231	57750000	0.206	32.43	1.78076e+06
2021-06-15	F086	high heat tolerant	16	28+MP	186	17	7	13	12	15	18	18	17	14	26	157	29200000	0.2	31.49	927279
2021-06-15	F058	high heat tolerant	15	28+MP	187	18	16	11	9	8	7	12	17	17	20	135	25250000	0.185	29.12	867102
2021-06-15	F005	high heat tolerant	15	28+MP	262	10	18	22	25	13	11	11	17	14	20	161	42180000	0.246	38.73	1.08908e+06
2021-06-15	F009	high heat tolerant	16	28+MP	138	18	31	19	18	20	16	28	29	30	21	230	31740000	0.167	26.29	1.2073e+06
2021-06-15	F062	high heat tolerant	14	28+MP	150	14	19	9	15	22	24	13	18	14	17	165	24750000	0.155	24.4	1.01434e+06
2021-06-15	F016	high heat tolerant	12	28+MP	211	15	28	13	8	9	3	5	15	10	16	122	25740000	0.172	27.08	950517
2021-06-15	F031	high heat tolerant	10	28+MP	237	19	22	11	14	26	17	13	27	9	13	171	40530000	0.217	34.16	1.18648e+06
2021-06-15	F091	high heat tolerant	10	28+MP	162	23	11	15	15	15	4	12	19	18	7	139	22520000	0.18	28.34	794637
2021-06-15	F035	high heat tolerant	10	28+MP	197	23	37	31	24	29	25	23	13	39	27	271	53390000	0.212	33.38	1.59946e+06
2021-06-15	F076	high heat tolerant	11	28+MP	186	19	24	22	21	19	18	19	22	21	29	214	39800000	0.18	28.34	1.40438e+06
2021-06-15	F038 tank 14	high heat tolerant	14	28+MP	137	30	27	30	25	26	26	13	28	25	25	255	34940000	0.126	19.84	1.76109e+06
2021-06-15	F095	high heat tolerant	12	28+MP	186	15	19	18	15	24	14	24	25	11	18	183	34040000	0.173	27.24	1.24963e+06
2021-06-15	F007	high heat tolerant	9	28+MP	187	31	29	30	33	35	48	31	43	33	32	345	64520000	0.232	36.52	1.7667e+06
2021-06-15	F104	high heat tolerant	13	28+MP	288	8	15	14	13	23	29	20	15	21	18	176	50690000	0.274	43.14	1.17501e+06
2021-06-15	F044	high heat tolerant	14	28+MP	200	13	22	16	23	19	16	25	13	17	33	197	39400000	0.198	31.17	1.26404e+06
2021-06-15	F077	high heat tolerant	12	28+MP	200	15	17	15	14	24	18	17	26	18	17	181	36200000	0.192	30.23	1.19749e+06
2021-06-15	F070	high heat tolerant	22	32-MP	125	18	14	8	9	7	14	16	13	10	15	124	15500000	0.197	31.01	499839
2021-06-15	F036	high heat tolerant	13	28+MP	262	22	23	14	15	10	15	15	23	21	21	179	46900000	0.222	34.95	1.34192e+06
2021-06-15	F052	high heat tolerant	13	28+MP	212	19	22	17	20	24	19	21	26	8	14	190	40280000	0.2	31.49	1.27914e+06
2021-06-15	F040	high heat tolerant	2	28-MP	190	20	19	24	17	24	37	17	42	25	21	246	46740000	0.164	25.82	1.81022e+06
2021-06-15	F049	high heat tolerant	7	28-MP	162	20	24	29	27	19	25	14	24	12	12	206	33370000	0.147	23.14	1.44209e+06
2021-06-15	F064	high heat tolerant	21	32-MP	75	27	24	31	25	25	23	32	25	28	31	271	20330000	0.159	25.03	812225
2021-06-15	F088	high heat tolerant	26	32+MP	175	17	12	23	16	22	16	11	22	24	16	179	31330000	0.224	35.26	888542
2021-06-15	F055	high heat tolerant	27	32+MP	177	15	16	20	22	16	16	29	13	13	17	177	31330000	0.198	31.17	1.00513e+06
2021-06-15	F030	high heat tolerant	23	32-MP	63	10	9	6	6	18	10	10	11	16	15	111	6993000	0.164	25.82	270837
2021-06-15	F073	high heat tolerant	24	32-MP	87	16	12	20	19	22	21	15	20	15	14	174	15140000	0.17	26.76	565770
2021-06-15	F071	high heat tolerant	31	32+MP	87	15	22	14	15	10	6	14	13	12	19	140	12180000	0.204	32.12	379203
2021-06-15	F041	high heat tolerant	24	32-MP	88	7	14	17	9	12	14	4	13	8	8	106	9328000	0.132	20.78	448893
2021-06-15	F019	high heat tolerant	31	32+MP	125	10	8	2	15	12	26	10	11	14	8	116	14500000	0.178	28.02	517488
2021-06-15	F063	high heat tolerant	27	32+MP	126	2	7	20	7	13	7	10	1	4	5	76	9576000	0.171	26.92	355721
2021-06-15	F026	high heat tolerant	26	32+MP	175	14	15	12	10	14	20	14	10	11	8	128	22400000	0.224	35.26	635281
2021-06-15	F078	high heat tolerant	29	32+MP	150	13	14	12	10	12	11	12	14	13	11	122	18300000	0.148	23.3	785408
2021-06-15	F096	high heat tolerant	23	32-MP	113	13	14	12	16	13	9	11	11	16	5	120	13560000	0.198	31.17	435034
2021-06-15	F022	high heat tolerant	29	32+MP	185	6	11	7	9	10	15	4	18	12	16	108	19980000	0.263	41.4	482609
2021-06-15	F066	high heat tolerant	23	32-MP	60	8	7	4	14	4	4	4	7	8	6	66	3960000	0.171	26.92	147103
2021-06-15	F061	high heat tolerant	19	32-MP	62	8	13	12	13	11	12	7	9	9	10	104	6448000	0.188	29.6	217838
2021-06-15	F072	high heat tolerant	8	28-MP	136	13	21	15	13	9	11	7	7	18	15	129	17540000	0.17	26.76	655456
2021-06-15	F015	high heat tolerant	8	28-MP	250	8	13	5	11	10	4	11	16	7	9	94	23500000	0.209	32.9	714286
2021-06-15	F045	high heat tolerant	21	32-MP	124	14	14	10	11	8	13	11	11	13	11	116	14380000	0.22	34.63	415247
2021-06-15	F085	high heat tolerant	3	28-MP	262	16	13	20	22	6	11	9	16	21	12	146	38250000	0.223	35.11	1.08943e+06
2021-06-15	F013	high heat tolerant	6	28-MP	187	19	19	23	31	19	25	24	15	26	8	209	39080000	0.175	27.55	1.41851e+06
2021-06-15	F028	high heat tolerant	18	32-MP	125	8	18	21	22	13	9	19	12	12	12	146	18250000	0.167	26.29	694180
2021-06-15	F006	high heat tolerant	6	28-MP	236	16	13	7	17	11	17	14	10	10	15	130	30680000	0.222	34.95	877825
2021-06-15	F042	high heat tolerant	1	28-MP	200	15	22	19	23	29	19	17	33	21	23	221	44200000	0.203	31.96	1.38298e+06
2021-06-15	F001	high heat tolerant	7	28-MP	188	16	20	16	10	6	14	20	9	8	16	135	25380000	0.212	33.38	760336
2021-06-15	F080	high heat tolerant	3	28-MP	188	7	6	8	11	8	7	11	22	20	9	109	20490000	0.188	29.6	692230
2021-06-15	F053	high heat tolerant	6	28-MP	300	16	17	20	8	27	28	17	31	18	11	193	57900000	0.227	35.74	1.62003e+06
2021-06-15	F025	high heat tolerant	19	32-MP	125	10	12	10	10	12	10	14	8	11	12	109	13630000	0.23	36.21	376415
2021-06-15	F038 tank 1	high heat tolerant	1	28-MP	188	26	28	26	20	11	20	23	31	10	23	218	40980000	0.157	24.72	1.65777e+06
2021-06-15	F046	high heat tolerant	5	28-MP	186	23	17	18	14	18	21	17	14	5	12	159	29570000	0.169	26.6	1.11165e+06
2021-06-15	F079	high heat tolerant	2	28-MP	287	5	17	2	6	7	16	9	28	4	9	103	29560000	0.234	36.84	802389
2021-06-15	F003	high heat tolerant	18	32-MP	112	11	18	9	16	18	23	24	6	16	12	153	17140000	0.186	29.28	585383
2021-06-15	F002	high heat tolerant	19	32-MP	87	17	12	13	23	15	25	18	16	11	21	171	14880000	0.175	27.55	540109
2021-06-15	F074	high heat tolerant	4	28-MP	250	7	8	11	12	10	7	9	7	15	8	94	23500000	0.23	36.2	649171
2021-06-15	F105	high heat tolerant	2	28-MP	162	25	12	12	12	17	10	11	22	10	10	141	22840000	0.166	26.13	874091
2021-06-15	F092	high heat tolerant	1	28-MP	163	16	13	19	5	8	11	12	14	17	16	131	21350000	0.175	27.55	774955
2021-06-15	F033	high heat tolerant	5	28-MP	200	22	27	30	27	21	24	23	21	17	17	229	45800000	0.185	29.12	1.5728e+06
2021-06-15	F083	high heat tolerant	7	28-MP	174	14	20	13	20	15	18	15	27	12	5	159	27670000	0.178	28.02	987509
2021-06-15	F012	high heat tolerant	4	28-MP	250	11	10	10	26	7	9	8	19	9	12	121	30250000	0.215	33.85	893648
2021-06-15	F075	high heat tolerant	9	28+MP	250	24	29	15	22	19	21	22	25	21	19	217	54250000	0.236	37.15	1.4603e+06
2021-06-15	F082	high heat tolerant	32	32+MP	0	0	0	0	0	0	0	0	0	0	0	0	0	0	0	0
2021-06-15	F054	high heat tolerant	32	32+MP	0	0	0	0	0	0	0	0	0	0	0	0	0	0	0	0
2021-06-15	F089	high heat tolerant	32	32+MP	0	0	0	0	0	0	0	0	0	0	0	0	0	0	0	0
2021-06-15	F098	high heat tolerant	17	32-MP	0	0	0	0	0	0	0	0	0	0	0	0	0	0	0	0
2021-06-15	F021	high heat tolerant	17	32-MP	0	0	0	0	0	0	0	0	0	0	0	0	0	0	0	0
2021-06-15	F057	high heat tolerant	17	32-MP	0	0	0	0	0	0	0	0	0	0	0	0	0	0	0	0
2021-06-15	F010	high heat tolerant	30	32+MP	0	0	0	0	0	0	0	0	0	0	0	0	0	0	0	0
2021-06-15	F087	high heat tolerant	30	32+MP	0	0	0	0	0	0	0	0	0	0	0	0	0	0	0	0
2021-06-15	F065	high heat tolerant	30	32+MP	0	0	0	0	0	0	0	0	0	0	0	0	0	0	0	0
2021-06-15	F090	high heat tolerant	25	32+MP	0	0	0	0	0	0	0	0	0	0	0	0	0	0	0	0
2021-06-15	F068	high heat tolerant	25	32+MP	0	0	0	0	0	0	0	0	0	0	0	0	0	0	0	0
2021-06-15	F103	high heat tolerant	25	32+MP	0	0	0	0	0	0	0	0	0	0	0	0	0	0	0	0
2021-06-15	F039	high heat tolerant	28	32+MP	0	0	0	0	0	0	0	0	0	0	0	0	0	0	0	0
2021-06-15	F004	high heat tolerant	28	32+MP	0	0	0	0	0	0	0	0	0	0	0	0	0	0	0	0
2021-06-15	F101	high heat tolerant	20	32-MP	0	0	0	0	0	0	0	0	0	0	0	0	0	0	0	0
2021-06-15	F051	high heat tolerant	22	32-MP	0	0	0	0	0	0	0	0	0	0	0	0	0	0	0	0
2021-06-15	F094	high heat tolerant	31	32+MP	0	0	0	0	0	0	0	0	0	0	0	0	0	0	0	0
2021-06-15	F014	high heat tolerant	20	32-MP	0	0	0	0	0	0	0	0	0	0	0	0	0	0	0	0
2021-06-15	F059	high heat tolerant	24	32-MP	0	0	0	0	0	0	0	0	0	0	0	0	0	0	0	0

## Sheet: Bleaching
Date	Coral ID	Genotype	Tank	Treatment	Bleached (%)	Bleaching level	Necrosis (%)	Necrosis levels
2020-11-03	F004	moderately heat tolerant	1	28-MP	0	none	0	none
2020-11-03	F059	moderately heat tolerant	2	28-MP	0	none	0	none
2020-11-03	F005	moderately heat tolerant	3	28-MP	0	none	0	none
2020-11-03	F095	moderately heat tolerant	4	28-MP	0	none	0	none
2020-11-03	F033	moderately heat tolerant	5	28-MP	0	none	0	none
2020-11-03	F104	moderately heat tolerant	6	28-MP	0	none	0	none
2020-11-03	F003	moderately heat tolerant	7	28-MP	3	low	0	none
2020-11-03	F041	moderately heat tolerant	8	28-MP	0	none	0	none
2020-11-03	F063	moderately heat tolerant	9	28+MP	0	none	0	none
2020-11-03	F016	moderately heat tolerant	10	28+MP	0	none	0	none
2020-11-03	F076	moderately heat tolerant	11	28+MP	0	none	0	none
2020-11-03	F091	moderately heat tolerant	12	28+MP	0	none	0	none
2020-11-03	F029	moderately heat tolerant	13	28+MP	1	low	0	none
2020-11-03	F081	moderately heat tolerant	14	28+MP	0	none	0	none
2020-11-03	F046	moderately heat tolerant	15	28+MP	0	none	0	none
2020-11-03	F009	moderately heat tolerant	16	28+MP	3	low	0	none
2020-11-03	F020	moderately heat tolerant	17	32-MP	0	none	0	none
2020-11-03	F032	moderately heat tolerant	18	32-MP	0	none	0	none
2020-11-03	F048	moderately heat tolerant	19	32-MP	0	none	0	none
2020-11-03	F096	moderately heat tolerant	20	32-MP	0	none	0	none
2020-11-03	F018	moderately heat tolerant	21	32-MP	0	none	0	none
2020-11-03	F082	moderately heat tolerant	22	32-MP	0	none	0	none
2020-11-03	F001	moderately heat tolerant	23	32-MP	0	none	0	none
2020-11-03	F047	moderately heat tolerant	24	32-MP	0	none	0	none
2020-11-03	F054	moderately heat tolerant	25	32+MP	0	none	0	none
2020-11-03	F035	moderately heat tolerant	26	32+MP	0	none	0	none
2020-11-03	F055	moderately heat tolerant	27	32+MP	0	none	0	none
2020-11-03	F092	moderately heat tolerant	28	32+MP	0	none	0	none
2020-11-03	F097	moderately heat tolerant	29	32+MP	0	none	0	none
2020-11-03	F103	moderately heat tolerant	30	32+MP	0	none	0	none
2020-11-03	F007	moderately heat tolerant	31	32+MP	0	none	0	none
2020-11-03	F074	moderately heat tolerant	32	32+MP	0	none	0	none
2020-11-03	F080	moderately heat tolerant	1	28-MP	1	low	0	none
2020-11-03	F101	moderately heat tolerant	2	28-MP	0	none	0	none
2020-11-03	F072	moderately heat tolerant	3	28-MP	0	none	0	none
2020-11-03	F002	moderately heat tolerant	4	28-MP	0	none	0	none
2020-11-03	F024	moderately heat tolerant	5	28-MP	0	none	0	none
2020-11-03	F085	moderately heat tolerant	6	28-MP	0	none	0	none
2020-11-03	F075	moderately heat tolerant	7	28-MP	0	none	0	none
2020-11-03	F073	moderately heat tolerant	8	28-MP	0	none	0	none
2020-11-03	F019	moderately heat tolerant	9	28+MP	0	none	0	none
2020-11-03	F077	moderately heat tolerant	10	28+MP	0	none	0	none
2020-11-03	F013	moderately heat tolerant	11	28+MP	0	none	0	none
2020-11-03	F057	moderately heat tolerant	12	28+MP	0	none	0	none
2020-11-03	F090	moderately heat tolerant	13	28+MP	0	none	0	none
2020-11-03	F010	moderately heat tolerant	14	28+MP	0	none	0	none
2020-11-03	F079	moderately heat tolerant	15	28+MP	0	none	0	none
2020-11-03	F086	moderately heat tolerant	16	28+MP	0	none	0	none
2020-11-03	F105	moderately heat tolerant	17	32-MP	0	none	0	none
2020-11-03	F011	moderately heat tolerant	18	32-MP	0	none	0	none
2020-11-03	F031	moderately heat tolerant	19	32-MP	0	none	0	none
2020-11-03	F012	moderately heat tolerant	20	32-MP	0	none	0	none
2020-11-03	F026	moderately heat tolerant	21	32-MP	0	none	0	none
2020-11-03	F028	moderately heat tolerant	22	32-MP	2	low	0	none
2020-11-03	F025	moderately heat tolerant	23	32-MP	0	none	0	none
2020-11-03	F037	moderately heat tolerant	24	32-MP	0	none	0	none
2020-11-03	F088	moderately heat tolerant	25	32+MP	0	none	0	none
2020-11-03	F089	moderately heat tolerant	26	32+MP	0	none	0	none
2020-11-03	F071	moderately heat tolerant	27	32+MP	0	none	0	none
2020-11-03	F027	moderately heat tolerant	28	32+MP	0	none	0	none
2020-11-03	F014	moderately heat tolerant	29	32+MP	0	none	0	none
2020-11-03	F040	moderately heat tolerant	30	32+MP	0	none	0	none
2020-11-03	F008	moderately heat tolerant	31	32+MP	0	none	0	none
2020-11-03	F036	moderately heat tolerant	32	32+MP	0	none	0	none
2020-11-03	F030	moderately heat tolerant	1	28-MP	0	none	0	none
2020-11-03	F038	moderately heat tolerant	3	28-MP	0	none	0	none
2020-11-03	F098	moderately heat tolerant	5	28-MP	0	none	0	none
2020-11-03	F021	moderately heat tolerant	10	28+MP	0	none	0	none
2020-11-03	F006	moderately heat tolerant	15	28+MP	0	none	0	none
2020-11-03	F099	moderately heat tolerant	16	28+MP	0	none	0	none
2020-11-03	F039	moderately heat tolerant	19	32-MP	0	none	0	none
2020-11-03	F022	moderately heat tolerant	28	32+MP	0	none	0	none
2020-11-03	F017	moderately heat tolerant	20	32-MP	0	none	0	none
2020-11-03	F078	moderately heat tolerant	25	32+MP	0	none	0	none
2020-11-03	F083	moderately heat tolerant	30	32+MP	0	none	0	none
2020-11-03	F015	moderately heat tolerant	27	32+MP	0	none	0	none
2020-11-03	F094	moderately heat tolerant	21	32-MP	0	none	0	none
2020-11-03	F023	moderately heat tolerant	24	32-MP	0	none	0	none
2020-11-03	F034	moderately heat tolerant	12	28+MP	0	none	0	none
2020-11-03	F087	moderately heat tolerant	32	32+MP	0	none	0	none
2020-11-04	F004	moderately heat tolerant	1	28-MP	0	none	0	none
2020-11-04	F059	moderately heat tolerant	2	28-MP	0	none	0	none
2020-11-04	F005	moderately heat tolerant	3	28-MP	0	none	0	none
2020-11-04	F095	moderately heat tolerant	4	28-MP	0	none	0	none
2020-11-04	F033	moderately heat tolerant	5	28-MP	0	none	0	none
2020-11-04	F104	moderately heat tolerant	6	28-MP	0	none	0	none
2020-11-04	F003	moderately heat tolerant	7	28-MP	3	low	0	none
2020-11-04	F041	moderately heat tolerant	8	28-MP	0	none	0	none
2020-11-04	F063	moderately heat tolerant	9	28+MP	0	none	0	none
2020-11-04	F016	moderately heat tolerant	10	28+MP	0	none	0	none
2020-11-04	F076	moderately heat tolerant	11	28+MP	0	none	0	none
2020-11-04	F091	moderately heat tolerant	12	28+MP	0	none	0	none
2020-11-04	F029	moderately heat tolerant	13	28+MP	1	low	0	none
2020-11-04	F081	moderately heat tolerant	14	28+MP	0	none	0	none
2020-11-04	F046	moderately heat tolerant	15	28+MP	0	none	0	none
2020-11-04	F009	moderately heat tolerant	16	28+MP	3	low	0	none
2020-11-04	F020	moderately heat tolerant	17	32-MP	0	none	0	none
2020-11-04	F032	moderately heat tolerant	18	32-MP	0	none	0	none
2020-11-04	F048	moderately heat tolerant	19	32-MP	0	none	0	none
2020-11-04	F096	moderately heat tolerant	20	32-MP	0	none	0	none
2020-11-04	F018	moderately heat tolerant	21	32-MP	0	none	0	none
2020-11-04	F082	moderately heat tolerant	22	32-MP	0	none	0	none
2020-11-04	F001	moderately heat tolerant	23	32-MP	0	none	0	none
2020-11-04	F047	moderately heat tolerant	24	32-MP	0	none	0	none
2020-11-04	F054	moderately heat tolerant	25	32+MP	0	none	0	none
2020-11-04	F035	moderately heat tolerant	26	32+MP	0	none	0	none
2020-11-04	F055	moderately heat tolerant	27	32+MP	0	none	0	none
2020-11-04	F092	moderately heat tolerant	28	32+MP	0	none	0	none
2020-11-04	F097	moderately heat tolerant	29	32+MP	0	none	0	none
2020-11-04	F103	moderately heat tolerant	30	32+MP	0	none	0	none
2020-11-04	F007	moderately heat tolerant	31	32+MP	0	none	0	none
2020-11-04	F074	moderately heat tolerant	32	32+MP	0	none	0	none
2020-11-04	F080	moderately heat tolerant	1	28-MP	1	low	0	none
2020-11-04	F101	moderately heat tolerant	2	28-MP	0	none	0	none
2020-11-04	F072	moderately heat tolerant	3	28-MP	0	none	0	none
2020-11-04	F002	moderately heat tolerant	4	28-MP	0	none	0	none
2020-11-04	F024	moderately heat tolerant	5	28-MP	0	none	0	none
2020-11-04	F085	moderately heat tolerant	6	28-MP	0	none	0	none
2020-11-04	F075	moderately heat tolerant	7	28-MP	0	none	0	none
2020-11-04	F073	moderately heat tolerant	8	28-MP	0	none	0	none
2020-11-04	F019	moderately heat tolerant	9	28+MP	0	none	0	none
2020-11-04	F077	moderately heat tolerant	10	28+MP	0	none	0	none
2020-11-04	F013	moderately heat tolerant	11	28+MP	0	none	0	none
2020-11-04	F057	moderately heat tolerant	12	28+MP	0	none	0	none
2020-11-04	F090	moderately heat tolerant	13	28+MP	0	none	0	none
2020-11-04	F010	moderately heat tolerant	14	28+MP	0	none	0	none
2020-11-04	F079	moderately heat tolerant	15	28+MP	0	none	0	none
2020-11-04	F086	moderately heat tolerant	16	28+MP	0	none	0	none
2020-11-04	F105	moderately heat tolerant	17	32-MP	0	none	0	none
2020-11-04	F011	moderately heat tolerant	18	32-MP	0	none	0	none
2020-11-04	F031	moderately heat tolerant	19	32-MP	0	none	0	none
2020-11-04	F012	moderately heat tolerant	20	32-MP	0	none	0	none
2020-11-04	F026	moderately heat tolerant	21	32-MP	0	none	0	none
2020-11-04	F028	moderately heat tolerant	22	32-MP	2	low	0	none
2020-11-04	F025	moderately heat tolerant	23	32-MP	0	none	0	none
2020-11-04	F037	moderately heat tolerant	24	32-MP	0	none	0	none
2020-11-04	F088	moderately heat tolerant	25	32+MP	0	none	0	none
2020-11-04	F089	moderately heat tolerant	26	32+MP	0	none	0	none
2020-11-04	F071	moderately heat tolerant	27	32+MP	0	none	0	none
2020-11-04	F027	moderately heat tolerant	28	32+MP	0	none	0	none
2020-11-04	F014	moderately heat tolerant	29	32+MP	0	none	0	none
2020-11-04	F040	moderately heat tolerant	30	32+MP	0	none	0	none
2020-11-04	F008	moderately heat tolerant	31	32+MP	0	none	0	none
2020-11-04	F036	moderately heat tolerant	32	32+MP	0	none	0	none
2020-11-04	F030	moderately heat tolerant	1	28-MP	0	none	0	none
2020-11-04	F038	moderately heat tolerant	3	28-MP	0	none	0	none
2020-11-04	F098	moderately heat tolerant	5	28-MP	0	none	0	none
2020-11-04	F021	moderately heat tolerant	10	28+MP	0	none	0	none
2020-11-04	F006	moderately heat tolerant	15	28+MP	0	none	0	none
2020-11-04	F099	moderately heat tolerant	16	28+MP	0	none	0	none
2020-11-04	F039	moderately heat tolerant	19	32-MP	0	none	0	none
2020-11-04	F022	moderately heat tolerant	28	32+MP	0	none	0	none
2020-11-04	F017	moderately heat tolerant	20	32-MP	0	none	0	none
2020-11-04	F078	moderately heat tolerant	25	32+MP	0	none	0	none
2020-11-04	F083	moderately heat tolerant	30	32+MP	0	none	0	none
2020-11-04	F015	moderately heat tolerant	27	32+MP	0	none	0	none
2020-11-04	F094	moderately heat tolerant	21	32-MP	0	none	0	none
2020-11-04	F023	moderately heat tolerant	24	32-MP	0	none	0	none
2020-11-04	F034	moderately heat tolerant	12	28+MP	0	none	0	none
2020-11-04	F087	moderately heat tolerant	32	32+MP	0	none	0	none
2020-11-05	F032	moderately heat tolerant	18	32-MP	10	low	0	none
2020-11-05	F004	moderately heat tolerant	1	28-MP	0	none	0	none
2020-11-05	F059	moderately heat tolerant	2	28-MP	0	none	0	none
2020-11-05	F005	moderately heat tolerant	3	28-MP	0	none	0	none
2020-11-05	F095	moderately heat tolerant	4	28-MP	0	none	0	none
2020-11-05	F033	moderately heat tolerant	5	28-MP	0	none	0	none
2020-11-05	F104	moderately heat tolerant	6	28-MP	0	none	0	none
2020-11-05	F003	moderately heat tolerant	7	28-MP	3	low	0	none
2020-11-05	F041	moderately heat tolerant	8	28-MP	0	none	0	none
2020-11-05	F063	moderately heat tolerant	9	28+MP	0	none	0	none
2020-11-05	F016	moderately heat tolerant	10	28+MP	0	none	0	none
2020-11-05	F076	moderately heat tolerant	11	28+MP	0	none	0	none
2020-11-05	F091	moderately heat tolerant	12	28+MP	0	none	0	none
2020-11-05	F029	moderately heat tolerant	13	28+MP	1	low	0	none
2020-11-05	F081	moderately heat tolerant	14	28+MP	0	none	0	none
2020-11-05	F046	moderately heat tolerant	15	28+MP	0	none	0	none
2020-11-05	F009	moderately heat tolerant	16	28+MP	3	low	0	none
2020-11-05	F020	moderately heat tolerant	17	32-MP	0	none	0	none
2020-11-05	F048	moderately heat tolerant	19	32-MP	0	none	0	none
2020-11-05	F096	moderately heat tolerant	20	32-MP	0	none	0	none
2020-11-05	F018	moderately heat tolerant	21	32-MP	0	none	0	none
2020-11-05	F082	moderately heat tolerant	22	32-MP	0	none	0	none
2020-11-05	F001	moderately heat tolerant	23	32-MP	0	none	0	none
2020-11-05	F047	moderately heat tolerant	24	32-MP	0	none	0	none
2020-11-05	F054	moderately heat tolerant	25	32+MP	0	none	0	none
2020-11-05	F035	moderately heat tolerant	26	32+MP	0	none	0	none
2020-11-05	F055	moderately heat tolerant	27	32+MP	0	none	0	none
2020-11-05	F092	moderately heat tolerant	28	32+MP	0	none	0	none
2020-11-05	F097	moderately heat tolerant	29	32+MP	0	none	0	none
2020-11-05	F103	moderately heat tolerant	30	32+MP	0	none	0	none
2020-11-05	F007	moderately heat tolerant	31	32+MP	0	none	0	none
2020-11-05	F074	moderately heat tolerant	32	32+MP	0	none	0	none
2020-11-05	F080	moderately heat tolerant	1	28-MP	1	low	0	none
2020-11-05	F101	moderately heat tolerant	2	28-MP	0	none	0	none
2020-11-05	F072	moderately heat tolerant	3	28-MP	0	none	0	none
2020-11-05	F002	moderately heat tolerant	4	28-MP	0	none	0	none
2020-11-05	F024	moderately heat tolerant	5	28-MP	0	none	0	none
2020-11-05	F085	moderately heat tolerant	6	28-MP	0	none	0	none
2020-11-05	F075	moderately heat tolerant	7	28-MP	0	none	0	none
2020-11-05	F073	moderately heat tolerant	8	28-MP	0	none	0	none
2020-11-05	F019	moderately heat tolerant	9	28+MP	0	none	0	none
2020-11-05	F077	moderately heat tolerant	10	28+MP	0	none	0	none
2020-11-05	F013	moderately heat tolerant	11	28+MP	0	none	0	none
2020-11-05	F057	moderately heat tolerant	12	28+MP	0	none	0	none
2020-11-05	F090	moderately heat tolerant	13	28+MP	0	none	0	none
2020-11-05	F010	moderately heat tolerant	14	28+MP	0	none	0	none
2020-11-05	F079	moderately heat tolerant	15	28+MP	0	none	0	none
2020-11-05	F086	moderately heat tolerant	16	28+MP	0	none	0	none
2020-11-05	F105	moderately heat tolerant	17	32-MP	0	none	0	none
2020-11-05	F011	moderately heat tolerant	18	32-MP	0	none	0	none
2020-11-05	F031	moderately heat tolerant	19	32-MP	0	none	0	none
2020-11-05	F012	moderately heat tolerant	20	32-MP	0	none	0	none
2020-11-05	F026	moderately heat tolerant	21	32-MP	0	none	0	none
2020-11-05	F028	moderately heat tolerant	22	32-MP	2	low	0	none
2020-11-05	F025	moderately heat tolerant	23	32-MP	0	none	0	none
2020-11-05	F037	moderately heat tolerant	24	32-MP	0	none	0	none
2020-11-05	F088	moderately heat tolerant	25	32+MP	0	none	0	none
2020-11-05	F089	moderately heat tolerant	26	32+MP	0	none	0	none
2020-11-05	F071	moderately heat tolerant	27	32+MP	0	none	0	none
2020-11-05	F027	moderately heat tolerant	28	32+MP	0	none	0	none
2020-11-05	F014	moderately heat tolerant	29	32+MP	0	none	0	none
2020-11-05	F040	moderately heat tolerant	30	32+MP	0	none	0	none
2020-11-05	F008	moderately heat tolerant	31	32+MP	0	none	0	none
2020-11-05	F036	moderately heat tolerant	32	32+MP	0	none	0	none
2020-11-05	F030	moderately heat tolerant	1	28-MP	0	none	0	none
2020-11-05	F038	moderately heat tolerant	3	28-MP	0	none	0	none
2020-11-05	F098	moderately heat tolerant	5	28-MP	0	none	0	none
2020-11-05	F021	moderately heat tolerant	10	28+MP	0	none	0	none
2020-11-05	F006	moderately heat tolerant	15	28+MP	0	none	0	none
2020-11-05	F099	moderately heat tolerant	16	28+MP	0	none	0	none
2020-11-05	F039	moderately heat tolerant	19	32-MP	0	none	0	none
2020-11-05	F022	moderately heat tolerant	28	32+MP	0	none	0	none
2020-11-05	F017	moderately heat tolerant	20	32-MP	0	none	0	none
2020-11-05	F078	moderately heat tolerant	25	32+MP	0	none	0	none
2020-11-05	F083	moderately heat tolerant	30	32+MP	0	none	0	none
2020-11-05	F015	moderately heat tolerant	27	32+MP	0	none	0	none
2020-11-05	F094	moderately heat tolerant	21	32-MP	0	none	0	none
2020-11-05	F023	moderately heat tolerant	24	32-MP	0	none	0	none
2020-11-05	F034	moderately heat tolerant	12	28+MP	0	none	0	none
2020-11-05	F087	moderately heat tolerant	32	32+MP	0	none	0	none
2020-11-06	F078	moderately heat tolerant	25	32+MP	0	none	0	none
2020-11-06	F004	moderately heat tolerant	1	28-MP	0	none	0	none
2020-11-06	F059	moderately heat tolerant	2	28-MP	0	none	0	none
2020-11-06	F005	moderately heat tolerant	3	28-MP	0	none	0	none
2020-11-06	F095	moderately heat tolerant	4	28-MP	0	none	0	none
2020-11-06	F033	moderately heat tolerant	5	28-MP	0	none	0	none
2020-11-06	F104	moderately heat tolerant	6	28-MP	0	none	0	none
2020-11-06	F003	moderately heat tolerant	7	28-MP	3	low	0	none
2020-11-06	F041	moderately heat tolerant	8	28-MP	0	none	0	none
2020-11-06	F063	moderately heat tolerant	9	28+MP	0	none	0	none
2020-11-06	F016	moderately heat tolerant	10	28+MP	0	none	0	none
2020-11-06	F076	moderately heat tolerant	11	28+MP	0	none	0	none
2020-11-06	F091	moderately heat tolerant	12	28+MP	0	none	0	none
2020-11-06	F029	moderately heat tolerant	13	28+MP	1	low	0	none
2020-11-06	F081	moderately heat tolerant	14	28+MP	0	none	0	none
2020-11-06	F046	moderately heat tolerant	15	28+MP	0	none	0	none
2020-11-06	F009	moderately heat tolerant	16	28+MP	3	low	0	none
2020-11-06	F020	moderately heat tolerant	17	32-MP	0	none	0	none
2020-11-06	F032	moderately heat tolerant	18	32-MP	0	none	0	none
2020-11-06	F048	moderately heat tolerant	19	32-MP	0	none	0	none
2020-11-06	F096	moderately heat tolerant	20	32-MP	0	none	0	none
2020-11-06	F018	moderately heat tolerant	21	32-MP	0	none	0	none
2020-11-06	F082	moderately heat tolerant	22	32-MP	0	none	0	none
2020-11-06	F001	moderately heat tolerant	23	32-MP	0	none	0	none
2020-11-06	F047	moderately heat tolerant	24	32-MP	0	none	0	none
2020-11-06	F054	moderately heat tolerant	25	32+MP	0	none	0	none
2020-11-06	F035	moderately heat tolerant	26	32+MP	0	none	0	none
2020-11-06	F055	moderately heat tolerant	27	32+MP	0	none	0	none
2020-11-06	F092	moderately heat tolerant	28	32+MP	0	none	0	none
2020-11-06	F097	moderately heat tolerant	29	32+MP	0	none	0	none
2020-11-06	F103	moderately heat tolerant	30	32+MP	0	none	0	none
2020-11-06	F007	moderately heat tolerant	31	32+MP	0	none	0	none
2020-11-06	F074	moderately heat tolerant	32	32+MP	0	none	0	none
2020-11-06	F080	moderately heat tolerant	1	28-MP	1	low	0	none
2020-11-06	F101	moderately heat tolerant	2	28-MP	0	none	0	none
2020-11-06	F072	moderately heat tolerant	3	28-MP	0	none	0	none
2020-11-06	F002	moderately heat tolerant	4	28-MP	0	none	0	none
2020-11-06	F024	moderately heat tolerant	5	28-MP	0	none	0	none
2020-11-06	F085	moderately heat tolerant	6	28-MP	0	none	0	none
2020-11-06	F075	moderately heat tolerant	7	28-MP	0	none	0	none
2020-11-06	F073	moderately heat tolerant	8	28-MP	0	none	0	none
2020-11-06	F019	moderately heat tolerant	9	28+MP	0	none	0	none
2020-11-06	F077	moderately heat tolerant	10	28+MP	0	none	0	none
2020-11-06	F013	moderately heat tolerant	11	28+MP	0	none	0	none
2020-11-06	F057	moderately heat tolerant	12	28+MP	0	none	0	none
2020-11-06	F090	moderately heat tolerant	13	28+MP	0	none	0	none
2020-11-06	F010	moderately heat tolerant	14	28+MP	0	none	0	none
2020-11-06	F079	moderately heat tolerant	15	28+MP	0	none	0	none
2020-11-06	F086	moderately heat tolerant	16	28+MP	0	none	0	none
2020-11-06	F105	moderately heat tolerant	17	32-MP	0	none	0	none
2020-11-06	F011	moderately heat tolerant	18	32-MP	0	none	0	none
2020-11-06	F031	moderately heat tolerant	19	32-MP	0	none	0	none
2020-11-06	F012	moderately heat tolerant	20	32-MP	0	none	0	none
2020-11-06	F026	moderately heat tolerant	21	32-MP	0	none	0	none
2020-11-06	F028	moderately heat tolerant	22	32-MP	2	low	0	none
2020-11-06	F025	moderately heat tolerant	23	32-MP	0	none	0	none
2020-11-06	F037	moderately heat tolerant	24	32-MP	0	none	0	none
2020-11-06	F088	moderately heat tolerant	25	32+MP	0	none	0	none
2020-11-06	F089	moderately heat tolerant	26	32+MP	0	none	0	none
2020-11-06	F071	moderately heat tolerant	27	32+MP	0	none	0	none
2020-11-06	F027	moderately heat tolerant	28	32+MP	0	none	0	none
2020-11-06	F014	moderately heat tolerant	29	32+MP	0	none	0	none
2020-11-06	F040	moderately heat tolerant	30	32+MP	0	none	0	none
2020-11-06	F008	moderately heat tolerant	31	32+MP	0	none	0	none
2020-11-06	F036	moderately heat tolerant	32	32+MP	0	none	0	none
2020-11-06	F030	moderately heat tolerant	1	28-MP	0	none	0	none
2020-11-06	F038	moderately heat tolerant	3	28-MP	0	none	0	none
2020-11-06	F098	moderately heat tolerant	5	28-MP	0	none	0	none
2020-11-06	F021	moderately heat tolerant	10	28+MP	0	none	0	none
2020-11-06	F006	moderately heat tolerant	15	28+MP	0	none	0	none
2020-11-06	F099	moderately heat tolerant	16	28+MP	0	none	0	none
2020-11-06	F039	moderately heat tolerant	19	32-MP	0	none	0	none
2020-11-06	F022	moderately heat tolerant	28	32+MP	0	none	0	none
2020-11-06	F017	moderately heat tolerant	20	32-MP	0	none	0	none
2020-11-06	F083	moderately heat tolerant	30	32+MP	0	none	0	none
2020-11-06	F015	moderately heat tolerant	27	32+MP	0	none	0	none
2020-11-06	F094	moderately heat tolerant	21	32-MP	0	none	0	none
2020-11-06	F023	moderately heat tolerant	24	32-MP	0	none	0	none
2020-11-06	F034	moderately heat tolerant	12	28+MP	0	none	0	none
2020-11-06	F087	moderately heat tolerant	32	32+MP	0	none	0	none
2020-11-07	F011	moderately heat tolerant	18	32-MP	2	low	0	none
2020-11-07	F048	moderately heat tolerant	19	32-MP	2	low	0	none
2020-11-07	F078	moderately heat tolerant	25	32+MP	2	low	0	none
2020-11-07	F004	moderately heat tolerant	1	28-MP	0	none	0	none
2020-11-07	F059	moderately heat tolerant	2	28-MP	0	none	0	none
2020-11-07	F005	moderately heat tolerant	3	28-MP	0	none	0	none
2020-11-07	F095	moderately heat tolerant	4	28-MP	0	none	0	none
2020-11-07	F033	moderately heat tolerant	5	28-MP	0	none	0	none
2020-11-07	F104	moderately heat tolerant	6	28-MP	0	none	0	none
2020-11-07	F003	moderately heat tolerant	7	28-MP	3	low	0	none
2020-11-07	F041	moderately heat tolerant	8	28-MP	0	none	0	none
2020-11-07	F063	moderately heat tolerant	9	28+MP	0	none	0	none
2020-11-07	F016	moderately heat tolerant	10	28+MP	0	none	0	none
2020-11-07	F076	moderately heat tolerant	11	28+MP	0	none	0	none
2020-11-07	F091	moderately heat tolerant	12	28+MP	0	none	0	none
2020-11-07	F029	moderately heat tolerant	13	28+MP	1	low	0	none
2020-11-07	F081	moderately heat tolerant	14	28+MP	0	none	0	none
2020-11-07	F046	moderately heat tolerant	15	28+MP	0	none	0	none
2020-11-07	F009	moderately heat tolerant	16	28+MP	3	low	0	none
2020-11-07	F020	moderately heat tolerant	17	32-MP	0	none	0	none
2020-11-07	F032	moderately heat tolerant	18	32-MP	0	none	0	none
2020-11-07	F096	moderately heat tolerant	20	32-MP	0	none	0	none
2020-11-07	F018	moderately heat tolerant	21	32-MP	0	none	0	none
2020-11-07	F082	moderately heat tolerant	22	32-MP	0	none	0	none
2020-11-07	F001	moderately heat tolerant	23	32-MP	0	none	0	none
2020-11-07	F047	moderately heat tolerant	24	32-MP	0	none	0	none
2020-11-07	F054	moderately heat tolerant	25	32+MP	0	none	0	none
2020-11-07	F035	moderately heat tolerant	26	32+MP	0	none	0	none
2020-11-07	F055	moderately heat tolerant	27	32+MP	0	none	0	none
2020-11-07	F092	moderately heat tolerant	28	32+MP	0	none	0	none
2020-11-07	F097	moderately heat tolerant	29	32+MP	0	none	0	none
2020-11-07	F103	moderately heat tolerant	30	32+MP	0	none	0	none
2020-11-07	F007	moderately heat tolerant	31	32+MP	0	none	0	none
2020-11-07	F074	moderately heat tolerant	32	32+MP	0	none	0	none
2020-11-07	F080	moderately heat tolerant	1	28-MP	1	low	0	none
2020-11-07	F101	moderately heat tolerant	2	28-MP	0	none	0	none
2020-11-07	F072	moderately heat tolerant	3	28-MP	0	none	0	none
2020-11-07	F002	moderately heat tolerant	4	28-MP	0	none	0	none
2020-11-07	F024	moderately heat tolerant	5	28-MP	0	none	0	none
2020-11-07	F085	moderately heat tolerant	6	28-MP	0	none	0	none
2020-11-07	F075	moderately heat tolerant	7	28-MP	0	none	0	none
2020-11-07	F073	moderately heat tolerant	8	28-MP	0	none	0	none
2020-11-07	F019	moderately heat tolerant	9	28+MP	0	none	0	none
2020-11-07	F077	moderately heat tolerant	10	28+MP	0	none	0	none
2020-11-07	F013	moderately heat tolerant	11	28+MP	0	none	0	none
2020-11-07	F057	moderately heat tolerant	12	28+MP	0	none	0	none
2020-11-07	F090	moderately heat tolerant	13	28+MP	0	none	0	none
2020-11-07	F010	moderately heat tolerant	14	28+MP	0	none	0	none
2020-11-07	F079	moderately heat tolerant	15	28+MP	0	none	0	none
2020-11-07	F086	moderately heat tolerant	16	28+MP	0	none	0	none
2020-11-07	F105	moderately heat tolerant	17	32-MP	0	none	0	none
2020-11-07	F031	moderately heat tolerant	19	32-MP	0	none	0	none
2020-11-07	F012	moderately heat tolerant	20	32-MP	0	none	0	none
2020-11-07	F026	moderately heat tolerant	21	32-MP	0	none	0	none
2020-11-07	F028	moderately heat tolerant	22	32-MP	2	low	0	none
2020-11-07	F025	moderately heat tolerant	23	32-MP	0	none	0	none
2020-11-07	F037	moderately heat tolerant	24	32-MP	0	none	0	none
2020-11-07	F088	moderately heat tolerant	25	32+MP	0	none	0	none
2020-11-07	F089	moderately heat tolerant	26	32+MP	0	none	0	none
2020-11-07	F071	moderately heat tolerant	27	32+MP	0	none	0	none
2020-11-07	F027	moderately heat tolerant	28	32+MP	0	none	0	none
2020-11-07	F014	moderately heat tolerant	29	32+MP	0	none	0	none
2020-11-07	F040	moderately heat tolerant	30	32+MP	0	none	0	none
2020-11-07	F008	moderately heat tolerant	31	32+MP	0	none	0	none
2020-11-07	F036	moderately heat tolerant	32	32+MP	0	none	0	none
2020-11-07	F030	moderately heat tolerant	1	28-MP	0	none	0	none
2020-11-07	F038	moderately heat tolerant	3	28-MP	0	none	0	none
2020-11-07	F098	moderately heat tolerant	5	28-MP	0	none	0	none
2020-11-07	F021	moderately heat tolerant	10	28+MP	0	none	0	none
2020-11-07	F006	moderately heat tolerant	15	28+MP	0	none	0	none
2020-11-07	F099	moderately heat tolerant	16	28+MP	0	none	0	none
2020-11-07	F039	moderately heat tolerant	19	32-MP	0	none	0	none
2020-11-07	F022	moderately heat tolerant	28	32+MP	0	none	0	none
2020-11-07	F017	moderately heat tolerant	20	32-MP	0	none	0	none
2020-11-07	F083	moderately heat tolerant	30	32+MP	0	none	0	none
2020-11-07	F015	moderately heat tolerant	27	32+MP	0	none	0	none
2020-11-07	F094	moderately heat tolerant	21	32-MP	0	none	0	none
2020-11-07	F023	moderately heat tolerant	24	32-MP	0	none	0	none
2020-11-07	F034	moderately heat tolerant	12	28+MP	0	none	0	none
2020-11-07	F087	moderately heat tolerant	32	32+MP	0	none	0	none
2020-11-08	F011	moderately heat tolerant	18	32-MP	2	low	0	none
2020-11-08	F048	moderately heat tolerant	19	32-MP	2	low	0	none
2020-11-08	F078	moderately heat tolerant	25	32+MP	2	low	0	none
2020-11-08	F004	moderately heat tolerant	1	28-MP	0	none	0	none
2020-11-08	F059	moderately heat tolerant	2	28-MP	0	none	0	none
2020-11-08	F005	moderately heat tolerant	3	28-MP	0	none	0	none
2020-11-08	F095	moderately heat tolerant	4	28-MP	0	none	0	none
2020-11-08	F033	moderately heat tolerant	5	28-MP	0	none	0	none
2020-11-08	F104	moderately heat tolerant	6	28-MP	0	none	0	none
2020-11-08	F003	moderately heat tolerant	7	28-MP	3	low	0	none
2020-11-08	F041	moderately heat tolerant	8	28-MP	0	none	0	none
2020-11-08	F063	moderately heat tolerant	9	28+MP	0	none	0	none
2020-11-08	F016	moderately heat tolerant	10	28+MP	0	none	0	none
2020-11-08	F076	moderately heat tolerant	11	28+MP	0	none	0	none
2020-11-08	F091	moderately heat tolerant	12	28+MP	0	none	0	none
2020-11-08	F029	moderately heat tolerant	13	28+MP	1	low	0	none
2020-11-08	F081	moderately heat tolerant	14	28+MP	0	none	0	none
2020-11-08	F046	moderately heat tolerant	15	28+MP	0	none	0	none
2020-11-08	F009	moderately heat tolerant	16	28+MP	3	low	0	none
2020-11-08	F020	moderately heat tolerant	17	32-MP	0	none	0	none
2020-11-08	F032	moderately heat tolerant	18	32-MP	0	none	0	none
2020-11-08	F096	moderately heat tolerant	20	32-MP	0	none	0	none
2020-11-08	F018	moderately heat tolerant	21	32-MP	0	none	0	none
2020-11-08	F082	moderately heat tolerant	22	32-MP	0	none	0	none
2020-11-08	F001	moderately heat tolerant	23	32-MP	0	none	0	none
2020-11-08	F047	moderately heat tolerant	24	32-MP	0	none	0	none
2020-11-08	F054	moderately heat tolerant	25	32+MP	0	none	0	none
2020-11-08	F035	moderately heat tolerant	26	32+MP	0	none	0	none
2020-11-08	F055	moderately heat tolerant	27	32+MP	0	none	0	none
2020-11-08	F092	moderately heat tolerant	28	32+MP	0	none	0	none
2020-11-08	F097	moderately heat tolerant	29	32+MP	0	none	0	none
2020-11-08	F103	moderately heat tolerant	30	32+MP	0	none	0	none
2020-11-08	F007	moderately heat tolerant	31	32+MP	0	none	0	none
2020-11-08	F074	moderately heat tolerant	32	32+MP	0	none	0	none
2020-11-08	F080	moderately heat tolerant	1	28-MP	1	low	0	none
2020-11-08	F101	moderately heat tolerant	2	28-MP	0	none	0	none
2020-11-08	F072	moderately heat tolerant	3	28-MP	0	none	0	none
2020-11-08	F002	moderately heat tolerant	4	28-MP	0	none	0	none
2020-11-08	F024	moderately heat tolerant	5	28-MP	0	none	0	none
2020-11-08	F085	moderately heat tolerant	6	28-MP	0	none	0	none
2020-11-08	F075	moderately heat tolerant	7	28-MP	0	none	0	none
2020-11-08	F073	moderately heat tolerant	8	28-MP	0	none	0	none
2020-11-08	F019	moderately heat tolerant	9	28+MP	0	none	0	none
2020-11-08	F077	moderately heat tolerant	10	28+MP	0	none	0	none
2020-11-08	F013	moderately heat tolerant	11	28+MP	0	none	0	none
2020-11-08	F057	moderately heat tolerant	12	28+MP	0	none	0	none
2020-11-08	F090	moderately heat tolerant	13	28+MP	0	none	0	none
2020-11-08	F010	moderately heat tolerant	14	28+MP	0	none	0	none
2020-11-08	F079	moderately heat tolerant	15	28+MP	0	none	0	none
2020-11-08	F086	moderately heat tolerant	16	28+MP	0	none	0	none
2020-11-08	F105	moderately heat tolerant	17	32-MP	0	none	0	none
2020-11-08	F031	moderately heat tolerant	19	32-MP	0	none	0	none
2020-11-08	F012	moderately heat tolerant	20	32-MP	0	none	0	none
2020-11-08	F026	moderately heat tolerant	21	32-MP	0	none	0	none
2020-11-08	F028	moderately heat tolerant	22	32-MP	2	low	0	none
2020-11-08	F025	moderately heat tolerant	23	32-MP	0	none	0	none
2020-11-08	F037	moderately heat tolerant	24	32-MP	0	none	0	none
2020-11-08	F088	moderately heat tolerant	25	32+MP	0	none	0	none
2020-11-08	F089	moderately heat tolerant	26	32+MP	0	none	0	none
2020-11-08	F071	moderately heat tolerant	27	32+MP	0	none	0	none
2020-11-08	F027	moderately heat tolerant	28	32+MP	0	none	0	none
2020-11-08	F014	moderately heat tolerant	29	32+MP	0	none	0	none
2020-11-08	F040	moderately heat tolerant	30	32+MP	0	none	0	none
2020-11-08	F008	moderately heat tolerant	31	32+MP	0	none	0	none
2020-11-08	F036	moderately heat tolerant	32	32+MP	0	none	0	none
2020-11-08	F030	moderately heat tolerant	1	28-MP	0	none	0	none
2020-11-08	F038	moderately heat tolerant	3	28-MP	0	none	0	none
2020-11-08	F098	moderately heat tolerant	5	28-MP	0	none	0	none
2020-11-08	F021	moderately heat tolerant	10	28+MP	0	none	0	none
2020-11-08	F006	moderately heat tolerant	15	28+MP	0	none	0	none
2020-11-08	F099	moderately heat tolerant	16	28+MP	0	none	0	none
2020-11-08	F039	moderately heat tolerant	19	32-MP	0	none	0	none
2020-11-08	F022	moderately heat tolerant	28	32+MP	0	none	0	none
2020-11-08	F017	moderately heat tolerant	20	32-MP	0	none	0	none
2020-11-08	F083	moderately heat tolerant	30	32+MP	0	none	0	none
2020-11-08	F015	moderately heat tolerant	27	32+MP	0	none	0	none
2020-11-08	F094	moderately heat tolerant	21	32-MP	0	none	0	none
2020-11-08	F023	moderately heat tolerant	24	32-MP	0	none	0	none
2020-11-08	F034	moderately heat tolerant	12	28+MP	0	none	0	none
2020-11-08	F087	moderately heat tolerant	32	32+MP	0	none	0	none
2020-11-09	F011	moderately heat tolerant	18	32-MP	10	low	0	none
2020-11-09	F027	moderately heat tolerant	28	32+MP	10	low	0	none
2020-11-09	F032	moderately heat tolerant	18	32-MP	10	low	0	none
2020-11-09	F040	moderately heat tolerant	30	32+MP	10	low	0	none
2020-11-09	F047	moderately heat tolerant	24	32-MP	8	low	0	none
2020-11-09	F048	moderately heat tolerant	19	32-MP	10	low	0	none
2020-11-09	F071	moderately heat tolerant	27	32+MP	10	low	0	none
2020-11-09	F078	moderately heat tolerant	25	32+MP	10	low	0	none
2020-11-09	F096	moderately heat tolerant	20	32-MP	10	low	0	none
2020-11-09	F004	moderately heat tolerant	1	28-MP	0	none	0	none
2020-11-09	F059	moderately heat tolerant	2	28-MP	0	none	0	none
2020-11-09	F005	moderately heat tolerant	3	28-MP	0	none	0	none
2020-11-09	F095	moderately heat tolerant	4	28-MP	0	none	0	none
2020-11-09	F033	moderately heat tolerant	5	28-MP	0	none	0	none
2020-11-09	F104	moderately heat tolerant	6	28-MP	0	none	0	none
2020-11-09	F003	moderately heat tolerant	7	28-MP	3	low	0	none
2020-11-09	F041	moderately heat tolerant	8	28-MP	0	none	0	none
2020-11-09	F063	moderately heat tolerant	9	28+MP	0	none	0	none
2020-11-09	F016	moderately heat tolerant	10	28+MP	0	none	0	none
2020-11-09	F076	moderately heat tolerant	11	28+MP	0	none	0	none
2020-11-09	F091	moderately heat tolerant	12	28+MP	0	none	0	none
2020-11-09	F029	moderately heat tolerant	13	28+MP	1	low	0	none
2020-11-09	F081	moderately heat tolerant	14	28+MP	0	none	0	none
2020-11-09	F046	moderately heat tolerant	15	28+MP	0	none	0	none
2020-11-09	F009	moderately heat tolerant	16	28+MP	3	low	0	none
2020-11-09	F020	moderately heat tolerant	17	32-MP	0	none	0	none
2020-11-09	F018	moderately heat tolerant	21	32-MP	0	none	0	none
2020-11-09	F082	moderately heat tolerant	22	32-MP	0	none	0	none
2020-11-09	F001	moderately heat tolerant	23	32-MP	0	none	0	none
2020-11-09	F054	moderately heat tolerant	25	32+MP	0	none	0	none
2020-11-09	F035	moderately heat tolerant	26	32+MP	0	none	0	none
2020-11-09	F055	moderately heat tolerant	27	32+MP	0	none	0	none
2020-11-09	F092	moderately heat tolerant	28	32+MP	0	none	0	none
2020-11-09	F097	moderately heat tolerant	29	32+MP	0	none	0	none
2020-11-09	F103	moderately heat tolerant	30	32+MP	0	none	0	none
2020-11-09	F007	moderately heat tolerant	31	32+MP	0	none	0	none
2020-11-09	F074	moderately heat tolerant	32	32+MP	0	none	0	none
2020-11-09	F080	moderately heat tolerant	1	28-MP	1	low	0	none
2020-11-09	F101	moderately heat tolerant	2	28-MP	0	none	0	none
2020-11-09	F072	moderately heat tolerant	3	28-MP	0	none	0	none
2020-11-09	F002	moderately heat tolerant	4	28-MP	0	none	0	none
2020-11-09	F024	moderately heat tolerant	5	28-MP	0	none	0	none
2020-11-09	F085	moderately heat tolerant	6	28-MP	0	none	0	none
2020-11-09	F075	moderately heat tolerant	7	28-MP	0	none	0	none
2020-11-09	F073	moderately heat tolerant	8	28-MP	0	none	0	none
2020-11-09	F019	moderately heat tolerant	9	28+MP	0	none	0	none
2020-11-09	F077	moderately heat tolerant	10	28+MP	0	none	0	none
2020-11-09	F013	moderately heat tolerant	11	28+MP	0	none	0	none
2020-11-09	F057	moderately heat tolerant	12	28+MP	0	none	0	none
2020-11-09	F090	moderately heat tolerant	13	28+MP	0	none	0	none
2020-11-09	F010	moderately heat tolerant	14	28+MP	0	none	0	none
2020-11-09	F079	moderately heat tolerant	15	28+MP	0	none	0	none
2020-11-09	F086	moderately heat tolerant	16	28+MP	0	none	0	none
2020-11-09	F105	moderately heat tolerant	17	32-MP	0	none	0	none
2020-11-09	F031	moderately heat tolerant	19	32-MP	0	none	0	none
2020-11-09	F012	moderately heat tolerant	20	32-MP	0	none	0	none
2020-11-09	F026	moderately heat tolerant	21	32-MP	0	none	0	none
2020-11-09	F028	moderately heat tolerant	22	32-MP	2	low	0	none
2020-11-09	F025	moderately heat tolerant	23	32-MP	0	none	0	none
2020-11-09	F037	moderately heat tolerant	24	32-MP	0	none	0	none
2020-11-09	F088	moderately heat tolerant	25	32+MP	0	none	0	none
2020-11-09	F089	moderately heat tolerant	26	32+MP	0	none	0	none
2020-11-09	F014	moderately heat tolerant	29	32+MP	0	none	0	none
2020-11-09	F008	moderately heat tolerant	31	32+MP	0	none	0	none
2020-11-09	F036	moderately heat tolerant	32	32+MP	0	none	0	none
2020-11-09	F030	moderately heat tolerant	1	28-MP	0	none	0	none
2020-11-09	F038	moderately heat tolerant	3	28-MP	0	none	0	none
2020-11-09	F098	moderately heat tolerant	5	28-MP	0	none	0	none
2020-11-09	F021	moderately heat tolerant	10	28+MP	0	none	0	none
2020-11-09	F006	moderately heat tolerant	15	28+MP	0	none	0	none
2020-11-09	F099	moderately heat tolerant	16	28+MP	0	none	0	none
2020-11-09	F039	moderately heat tolerant	19	32-MP	0	none	0	none
2020-11-09	F022	moderately heat tolerant	28	32+MP	0	none	0	none
2020-11-09	F017	moderately heat tolerant	20	32-MP	0	none	0	none
2020-11-09	F083	moderately heat tolerant	30	32+MP	0	none	0	none
2020-11-09	F015	moderately heat tolerant	27	32+MP	0	none	0	none
2020-11-09	F094	moderately heat tolerant	21	32-MP	0	none	0	none
2020-11-09	F023	moderately heat tolerant	24	32-MP	0	none	0	none
2020-11-09	F034	moderately heat tolerant	12	28+MP	0	none	0	none
2020-11-09	F087	moderately heat tolerant	32	32+MP	0	none	0	none
2020-11-10	F011	moderately heat tolerant	18	32-MP	10	low	0	none
2020-11-10	F027	moderately heat tolerant	28	32+MP	10	low	0	none
2020-11-10	F032	moderately heat tolerant	18	32-MP	20	low	0	none
2020-11-10	F036	moderately heat tolerant	32	32+MP	2	low	0	none
2020-11-10	F037	moderately heat tolerant	24	32-MP	2	low	0	none
2020-11-10	F040	moderately heat tolerant	30	32+MP	10	low	0	none
2020-11-10	F047	moderately heat tolerant	24	32-MP	5	low	0	none
2020-11-10	F048	moderately heat tolerant	19	32-MP	2	low	0	none
2020-11-10	F071	moderately heat tolerant	27	32+MP	10	low	0	none
2020-11-10	F078	moderately heat tolerant	25	32+MP	10	low	0	none
2020-11-10	F096	moderately heat tolerant	20	32-MP	10	low	0	none
2020-11-10	F105	moderately heat tolerant	17	32-MP	10	low	0	none
2020-11-10	F004	moderately heat tolerant	1	28-MP	0	none	0	none
2020-11-10	F059	moderately heat tolerant	2	28-MP	0	none	0	none
2020-11-10	F005	moderately heat tolerant	3	28-MP	0	none	0	none
2020-11-10	F095	moderately heat tolerant	4	28-MP	0	none	0	none
2020-11-10	F033	moderately heat tolerant	5	28-MP	0	none	0	none
2020-11-10	F104	moderately heat tolerant	6	28-MP	0	none	0	none
2020-11-10	F003	moderately heat tolerant	7	28-MP	3	low	0	none
2020-11-10	F041	moderately heat tolerant	8	28-MP	0	none	0	none
2020-11-10	F063	moderately heat tolerant	9	28+MP	0	none	0	none
2020-11-10	F016	moderately heat tolerant	10	28+MP	0	none	0	none
2020-11-10	F076	moderately heat tolerant	11	28+MP	0	none	0	none
2020-11-10	F091	moderately heat tolerant	12	28+MP	0	none	0	none
2020-11-10	F029	moderately heat tolerant	13	28+MP	1	low	0	none
2020-11-10	F081	moderately heat tolerant	14	28+MP	0	none	0	none
2020-11-10	F046	moderately heat tolerant	15	28+MP	0	none	0	none
2020-11-10	F009	moderately heat tolerant	16	28+MP	3	low	0	none
2020-11-10	F020	moderately heat tolerant	17	32-MP	0	none	0	none
2020-11-10	F018	moderately heat tolerant	21	32-MP	0	none	0	none
2020-11-10	F082	moderately heat tolerant	22	32-MP	0	none	0	none
2020-11-10	F001	moderately heat tolerant	23	32-MP	0	none	0	none
2020-11-10	F054	moderately heat tolerant	25	32+MP	0	none	0	none
2020-11-10	F035	moderately heat tolerant	26	32+MP	0	none	0	none
2020-11-10	F055	moderately heat tolerant	27	32+MP	0	none	0	none
2020-11-10	F092	moderately heat tolerant	28	32+MP	0	none	0	none
2020-11-10	F097	moderately heat tolerant	29	32+MP	0	none	0	none
2020-11-10	F103	moderately heat tolerant	30	32+MP	0	none	0	none
2020-11-10	F007	moderately heat tolerant	31	32+MP	0	none	0	none
2020-11-10	F074	moderately heat tolerant	32	32+MP	0	none	0	none
2020-11-10	F080	moderately heat tolerant	1	28-MP	1	low	0	none
2020-11-10	F101	moderately heat tolerant	2	28-MP	0	none	0	none
2020-11-10	F072	moderately heat tolerant	3	28-MP	0	none	0	none
2020-11-10	F002	moderately heat tolerant	4	28-MP	0	none	0	none
2020-11-10	F024	moderately heat tolerant	5	28-MP	0	none	0	none
2020-11-10	F085	moderately heat tolerant	6	28-MP	0	none	0	none
2020-11-10	F075	moderately heat tolerant	7	28-MP	0	none	0	none
2020-11-10	F073	moderately heat tolerant	8	28-MP	0	none	0	none
2020-11-10	F019	moderately heat tolerant	9	28+MP	0	none	0	none
2020-11-10	F077	moderately heat tolerant	10	28+MP	0	none	0	none
2020-11-10	F013	moderately heat tolerant	11	28+MP	0	none	0	none
2020-11-10	F057	moderately heat tolerant	12	28+MP	0	none	0	none
2020-11-10	F090	moderately heat tolerant	13	28+MP	0	none	0	none
2020-11-10	F010	moderately heat tolerant	14	28+MP	0	none	0	none
2020-11-10	F079	moderately heat tolerant	15	28+MP	0	none	0	none
2020-11-10	F086	moderately heat tolerant	16	28+MP	0	none	0	none
2020-11-10	F031	moderately heat tolerant	19	32-MP	0	none	0	none
2020-11-10	F012	moderately heat tolerant	20	32-MP	0	none	0	none
2020-11-10	F026	moderately heat tolerant	21	32-MP	0	none	0	none
2020-11-10	F028	moderately heat tolerant	22	32-MP	2	low	0	none
2020-11-10	F025	moderately heat tolerant	23	32-MP	0	none	0	none
2020-11-10	F088	moderately heat tolerant	25	32+MP	0	none	0	none
2020-11-10	F089	moderately heat tolerant	26	32+MP	0	none	0	none
2020-11-10	F014	moderately heat tolerant	29	32+MP	0	none	0	none
2020-11-10	F008	moderately heat tolerant	31	32+MP	0	none	0	none
2020-11-10	F030	moderately heat tolerant	1	28-MP	0	none	0	none
2020-11-10	F038	moderately heat tolerant	3	28-MP	0	none	0	none
2020-11-10	F098	moderately heat tolerant	5	28-MP	0	none	0	none
2020-11-10	F021	moderately heat tolerant	10	28+MP	0	none	0	none
2020-11-10	F006	moderately heat tolerant	15	28+MP	0	none	0	none
2020-11-10	F099	moderately heat tolerant	16	28+MP	0	none	0	none
2020-11-10	F039	moderately heat tolerant	19	32-MP	0	none	0	none
2020-11-10	F022	moderately heat tolerant	28	32+MP	0	none	0	none
2020-11-10	F017	moderately heat tolerant	20	32-MP	0	none	0	none
2020-11-10	F083	moderately heat tolerant	30	32+MP	0	none	0	none
2020-11-10	F015	moderately heat tolerant	27	32+MP	0	none	0	none
2020-11-10	F094	moderately heat tolerant	21	32-MP	0	none	0	none
2020-11-10	F023	moderately heat tolerant	24	32-MP	0	none	0	none
2020-11-10	F034	moderately heat tolerant	12	28+MP	0	none	0	none
2020-11-10	F087	moderately heat tolerant	32	32+MP	0	none	0	none
2020-11-11	F011	moderately heat tolerant	18	32-MP	10	low	0	none
2020-11-11	F015	moderately heat tolerant	27	32+MP	5	low	0	none
2020-11-11	F025	moderately heat tolerant	23	32-MP	5	low	0	none
2020-11-11	F026	moderately heat tolerant	21	32-MP	5	low	0	none
2020-11-11	F027	moderately heat tolerant	28	32+MP	5	low	0	none
2020-11-11	F032	moderately heat tolerant	18	32-MP	10	low	0	none
2020-11-11	F036	moderately heat tolerant	32	32+MP	10	low	0	none
2020-11-11	F037	moderately heat tolerant	24	32-MP	5	low	0	none
2020-11-11	F040	moderately heat tolerant	30	32+MP	5	low	0	none
2020-11-11	F047	moderately heat tolerant	24	32-MP	5	low	0	none
2020-11-11	F048	moderately heat tolerant	19	32-MP	5	low	0	none
2020-11-11	F054	moderately heat tolerant	25	32+MP	5	low	0	none
2020-11-11	F071	moderately heat tolerant	27	32+MP	5	low	0	none
2020-11-11	F078	moderately heat tolerant	25	32+MP	5	low	0	none
2020-11-11	F087	moderately heat tolerant	32	32+MP	5	low	0	none
2020-11-11	F096	moderately heat tolerant	20	32-MP	10	low	0	none
2020-11-11	F097	moderately heat tolerant	29	32+MP	5	low	0	none
2020-11-11	F103	moderately heat tolerant	30	32+MP	5	low	0	none
2020-11-11	F105	moderately heat tolerant	17	32-MP	2	low	0	none
2020-11-11	F004	moderately heat tolerant	1	28-MP	0	none	0	none
2020-11-11	F059	moderately heat tolerant	2	28-MP	0	none	0	none
2020-11-11	F005	moderately heat tolerant	3	28-MP	0	none	0	none
2020-11-11	F095	moderately heat tolerant	4	28-MP	0	none	0	none
2020-11-11	F033	moderately heat tolerant	5	28-MP	0	none	0	none
2020-11-11	F104	moderately heat tolerant	6	28-MP	0	none	0	none
2020-11-11	F003	moderately heat tolerant	7	28-MP	3	low	0	none
2020-11-11	F041	moderately heat tolerant	8	28-MP	0	none	0	none
2020-11-11	F063	moderately heat tolerant	9	28+MP	0	none	0	none
2020-11-11	F016	moderately heat tolerant	10	28+MP	0	none	0	none
2020-11-11	F076	moderately heat tolerant	11	28+MP	0	none	0	none
2020-11-11	F091	moderately heat tolerant	12	28+MP	0	none	0	none
2020-11-11	F029	moderately heat tolerant	13	28+MP	1	low	0	none
2020-11-11	F081	moderately heat tolerant	14	28+MP	0	none	0	none
2020-11-11	F046	moderately heat tolerant	15	28+MP	0	none	0	none
2020-11-11	F009	moderately heat tolerant	16	28+MP	3	low	0	none
2020-11-11	F020	moderately heat tolerant	17	32-MP	0	none	0	none
2020-11-11	F018	moderately heat tolerant	21	32-MP	0	none	0	none
2020-11-11	F082	moderately heat tolerant	22	32-MP	0	none	0	none
2020-11-11	F001	moderately heat tolerant	23	32-MP	0	none	0	none
2020-11-11	F035	moderately heat tolerant	26	32+MP	0	none	0	none
2020-11-11	F055	moderately heat tolerant	27	32+MP	0	none	0	none
2020-11-11	F092	moderately heat tolerant	28	32+MP	0	none	0	none
2020-11-11	F007	moderately heat tolerant	31	32+MP	0	none	0	none
2020-11-11	F074	moderately heat tolerant	32	32+MP	0	none	0	none
2020-11-11	F080	moderately heat tolerant	1	28-MP	1	low	0	none
2020-11-11	F101	moderately heat tolerant	2	28-MP	0	none	0	none
2020-11-11	F072	moderately heat tolerant	3	28-MP	0	none	0	none
2020-11-11	F002	moderately heat tolerant	4	28-MP	0	none	0	none
2020-11-11	F024	moderately heat tolerant	5	28-MP	0	none	0	none
2020-11-11	F085	moderately heat tolerant	6	28-MP	0	none	0	none
2020-11-11	F075	moderately heat tolerant	7	28-MP	0	none	0	none
2020-11-11	F073	moderately heat tolerant	8	28-MP	0	none	0	none
2020-11-11	F019	moderately heat tolerant	9	28+MP	0	none	0	none
2020-11-11	F077	moderately heat tolerant	10	28+MP	0	none	0	none
2020-11-11	F013	moderately heat tolerant	11	28+MP	0	none	0	none
2020-11-11	F057	moderately heat tolerant	12	28+MP	0	none	0	none
2020-11-11	F090	moderately heat tolerant	13	28+MP	0	none	0	none
2020-11-11	F010	moderately heat tolerant	14	28+MP	0	none	0	none
2020-11-11	F079	moderately heat tolerant	15	28+MP	0	none	0	none
2020-11-11	F086	moderately heat tolerant	16	28+MP	0	none	0	none
2020-11-11	F031	moderately heat tolerant	19	32-MP	0	none	0	none
2020-11-11	F012	moderately heat tolerant	20	32-MP	0	none	0	none
2020-11-11	F028	moderately heat tolerant	22	32-MP	2	low	0	none
2020-11-11	F088	moderately heat tolerant	25	32+MP	0	none	0	none
2020-11-11	F089	moderately heat tolerant	26	32+MP	0	none	0	none
2020-11-11	F014	moderately heat tolerant	29	32+MP	0	none	0	none
2020-11-11	F008	moderately heat tolerant	31	32+MP	0	none	0	none
2020-11-11	F030	moderately heat tolerant	1	28-MP	0	none	0	none
2020-11-11	F038	moderately heat tolerant	3	28-MP	0	none	0	none
2020-11-11	F098	moderately heat tolerant	5	28-MP	0	none	0	none
2020-11-11	F021	moderately heat tolerant	10	28+MP	0	none	0	none
2020-11-11	F006	moderately heat tolerant	15	28+MP	0	none	0	none
2020-11-11	F099	moderately heat tolerant	16	28+MP	0	none	0	none
2020-11-11	F039	moderately heat tolerant	19	32-MP	0	none	0	none
2020-11-11	F022	moderately heat tolerant	28	32+MP	0	none	0	none
2020-11-11	F017	moderately heat tolerant	20	32-MP	0	none	0	none
2020-11-11	F083	moderately heat tolerant	30	32+MP	0	none	0	none
2020-11-11	F094	moderately heat tolerant	21	32-MP	0	none	0	none
2020-11-11	F023	moderately heat tolerant	24	32-MP	0	none	0	none
2020-11-11	F034	moderately heat tolerant	12	28+MP	0	none	0	none
2020-11-12	F011	moderately heat tolerant	18	32-MP	10	low	0	none
2020-11-12	F012	moderately heat tolerant	20	32-MP	10	low	0	none
2020-11-12	F023	moderately heat tolerant	24	32-MP	10	low	0	none
2020-11-12	F025	moderately heat tolerant	23	32-MP	10	low	0	none
2020-11-12	F027	moderately heat tolerant	28	32+MP	5	low	0	none
2020-11-12	F028	moderately heat tolerant	22	32-MP	10	low	0	none
2020-11-12	F032	moderately heat tolerant	18	32-MP	10	low	0	none
2020-11-12	F036	moderately heat tolerant	32	32+MP	10	low	0	none
2020-11-12	F037	moderately heat tolerant	24	32-MP	5	low	0	none
2020-11-12	F040	moderately heat tolerant	30	32+MP	5	low	0	none
2020-11-12	F047	moderately heat tolerant	24	32-MP	10	low	0	none
2020-11-12	F048	moderately heat tolerant	19	32-MP	5	low	0	none
2020-11-12	F054	moderately heat tolerant	25	32+MP	5	low	0	none
2020-11-12	F071	moderately heat tolerant	27	32+MP	5	low	0	none
2020-11-12	F074	moderately heat tolerant	32	32+MP	5	low	0	none
2020-11-12	F078	moderately heat tolerant	25	32+MP	5	low	0	none
2020-11-12	F087	moderately heat tolerant	32	32+MP	5	low	0	none
2020-11-12	F096	moderately heat tolerant	20	32-MP	10	low	0	none
2020-11-12	F103	moderately heat tolerant	30	32+MP	5	low	0	none
2020-11-12	F105	moderately heat tolerant	17	32-MP	2	low	0	none
2020-11-12	F004	moderately heat tolerant	1	28-MP	0	none	0	none
2020-11-12	F059	moderately heat tolerant	2	28-MP	0	none	0	none
2020-11-12	F005	moderately heat tolerant	3	28-MP	0	none	0	none
2020-11-12	F095	moderately heat tolerant	4	28-MP	0	none	0	none
2020-11-12	F033	moderately heat tolerant	5	28-MP	0	none	0	none
2020-11-12	F104	moderately heat tolerant	6	28-MP	0	none	0	none
2020-11-12	F003	moderately heat tolerant	7	28-MP	3	low	0	none
2020-11-12	F041	moderately heat tolerant	8	28-MP	0	none	0	none
2020-11-12	F063	moderately heat tolerant	9	28+MP	0	none	0	none
2020-11-12	F016	moderately heat tolerant	10	28+MP	0	none	0	none
2020-11-12	F076	moderately heat tolerant	11	28+MP	0	none	0	none
2020-11-12	F091	moderately heat tolerant	12	28+MP	0	none	0	none
2020-11-12	F029	moderately heat tolerant	13	28+MP	1	low	0	none
2020-11-12	F081	moderately heat tolerant	14	28+MP	0	none	0	none
2020-11-12	F046	moderately heat tolerant	15	28+MP	0	none	0	none
2020-11-12	F009	moderately heat tolerant	16	28+MP	3	low	0	none
2020-11-12	F020	moderately heat tolerant	17	32-MP	0	none	0	none
2020-11-12	F018	moderately heat tolerant	21	32-MP	0	none	0	none
2020-11-12	F082	moderately heat tolerant	22	32-MP	0	none	0	none
2020-11-12	F001	moderately heat tolerant	23	32-MP	0	none	0	none
2020-11-12	F035	moderately heat tolerant	26	32+MP	0	none	0	none
2020-11-12	F055	moderately heat tolerant	27	32+MP	0	none	0	none
2020-11-12	F092	moderately heat tolerant	28	32+MP	0	none	0	none
2020-11-12	F097	moderately heat tolerant	29	32+MP	0	none	0	none
2020-11-12	F007	moderately heat tolerant	31	32+MP	0	none	0	none
2020-11-12	F080	moderately heat tolerant	1	28-MP	1	low	0	none
2020-11-12	F101	moderately heat tolerant	2	28-MP	0	none	0	none
2020-11-12	F072	moderately heat tolerant	3	28-MP	0	none	0	none
2020-11-12	F002	moderately heat tolerant	4	28-MP	0	none	0	none
2020-11-12	F024	moderately heat tolerant	5	28-MP	0	none	0	none
2020-11-12	F085	moderately heat tolerant	6	28-MP	0	none	0	none
2020-11-12	F075	moderately heat tolerant	7	28-MP	0	none	0	none
2020-11-12	F073	moderately heat tolerant	8	28-MP	0	none	0	none
2020-11-12	F019	moderately heat tolerant	9	28+MP	0	none	0	none
2020-11-12	F077	moderately heat tolerant	10	28+MP	0	none	0	none
2020-11-12	F013	moderately heat tolerant	11	28+MP	0	none	0	none
2020-11-12	F057	moderately heat tolerant	12	28+MP	0	none	0	none
2020-11-12	F090	moderately heat tolerant	13	28+MP	0	none	0	none
2020-11-12	F010	moderately heat tolerant	14	28+MP	0	none	0	none
2020-11-12	F079	moderately heat tolerant	15	28+MP	0	none	0	none
2020-11-12	F086	moderately heat tolerant	16	28+MP	0	none	0	none
2020-11-12	F031	moderately heat tolerant	19	32-MP	0	none	0	none
2020-11-12	F026	moderately heat tolerant	21	32-MP	0	none	0	none
2020-11-12	F088	moderately heat tolerant	25	32+MP	0	none	0	none
2020-11-12	F089	moderately heat tolerant	26	32+MP	0	none	0	none
2020-11-12	F014	moderately heat tolerant	29	32+MP	0	none	0	none
2020-11-12	F008	moderately heat tolerant	31	32+MP	0	none	0	none
2020-11-12	F030	moderately heat tolerant	1	28-MP	0	none	0	none
2020-11-12	F038	moderately heat tolerant	3	28-MP	0	none	0	none
2020-11-12	F098	moderately heat tolerant	5	28-MP	0	none	0	none
2020-11-12	F021	moderately heat tolerant	10	28+MP	0	none	0	none
2020-11-12	F006	moderately heat tolerant	15	28+MP	0	none	0	none
2020-11-12	F099	moderately heat tolerant	16	28+MP	0	none	0	none
2020-11-12	F039	moderately heat tolerant	19	32-MP	0	none	0	none
2020-11-12	F022	moderately heat tolerant	28	32+MP	0	none	0	none
2020-11-12	F017	moderately heat tolerant	20	32-MP	0	none	0	none
2020-11-12	F083	moderately heat tolerant	30	32+MP	0	none	0	none
2020-11-12	F015	moderately heat tolerant	27	32+MP	0	none	0	none
2020-11-12	F094	moderately heat tolerant	21	32-MP	0	none	0	none
2020-11-12	F034	moderately heat tolerant	12	28+MP	0	none	0	none
2020-11-13	F011	moderately heat tolerant	18	32-MP	10	low	0	none
2020-11-13	F012	moderately heat tolerant	20	32-MP	10	low	0	none
2020-11-13	F017	moderately heat tolerant	20	32-MP	10	low	0	none
2020-11-13	F020	moderately heat tolerant	17	32-MP	10	low	0	none
2020-11-13	F022	moderately heat tolerant	28	32+MP	10	low	0	none
2020-11-13	F023	moderately heat tolerant	24	32-MP	10	low	0	none
2020-11-13	F025	moderately heat tolerant	23	32-MP	10	low	0	none
2020-11-13	F027	moderately heat tolerant	28	32+MP	5	low	0	none
2020-11-13	F028	moderately heat tolerant	22	32-MP	10	low	0	none
2020-11-13	F032	moderately heat tolerant	18	32-MP	10	low	0	none
2020-11-13	F036	moderately heat tolerant	32	32+MP	10	low	0	none
2020-11-13	F037	moderately heat tolerant	24	32-MP	5	low	0	none
2020-11-13	F040	moderately heat tolerant	30	32+MP	10	low	0	none
2020-11-13	F047	moderately heat tolerant	24	32-MP	10	low	0	none
2020-11-13	F048	moderately heat tolerant	19	32-MP	10	low	0	none
2020-11-13	F054	moderately heat tolerant	25	32+MP	10	low	0	none
2020-11-13	F071	moderately heat tolerant	27	32+MP	5	low	0	none
2020-11-13	F074	moderately heat tolerant	32	32+MP	10	low	0	none
2020-11-13	F078	moderately heat tolerant	25	32+MP	5	low	0	none
2020-11-13	F087	moderately heat tolerant	32	32+MP	10	low	0	none
2020-11-13	F096	moderately heat tolerant	20	32-MP	10	low	0	none
2020-11-13	F103	moderately heat tolerant	30	32+MP	10	low	0	none
2020-11-13	F105	moderately heat tolerant	17	32-MP	2	low	0	none
2020-11-13	F004	moderately heat tolerant	1	28-MP	0	none	0	none
2020-11-13	F059	moderately heat tolerant	2	28-MP	0	none	0	none
2020-11-13	F005	moderately heat tolerant	3	28-MP	0	none	0	none
2020-11-13	F095	moderately heat tolerant	4	28-MP	0	none	0	none
2020-11-13	F033	moderately heat tolerant	5	28-MP	0	none	0	none
2020-11-13	F104	moderately heat tolerant	6	28-MP	0	none	0	none
2020-11-13	F003	moderately heat tolerant	7	28-MP	3	low	0	none
2020-11-13	F041	moderately heat tolerant	8	28-MP	0	none	0	none
2020-11-13	F063	moderately heat tolerant	9	28+MP	0	none	0	none
2020-11-13	F016	moderately heat tolerant	10	28+MP	0	none	0	none
2020-11-13	F076	moderately heat tolerant	11	28+MP	0	none	0	none
2020-11-13	F091	moderately heat tolerant	12	28+MP	0	none	0	none
2020-11-13	F029	moderately heat tolerant	13	28+MP	1	low	0	none
2020-11-13	F081	moderately heat tolerant	14	28+MP	0	none	0	none
2020-11-13	F046	moderately heat tolerant	15	28+MP	0	none	0	none
2020-11-13	F009	moderately heat tolerant	16	28+MP	3	low	0	none
2020-11-13	F018	moderately heat tolerant	21	32-MP	0	none	0	none
2020-11-13	F082	moderately heat tolerant	22	32-MP	0	none	0	none
2020-11-13	F001	moderately heat tolerant	23	32-MP	0	none	0	none
2020-11-13	F035	moderately heat tolerant	26	32+MP	0	none	0	none
2020-11-13	F055	moderately heat tolerant	27	32+MP	0	none	0	none
2020-11-13	F092	moderately heat tolerant	28	32+MP	0	none	0	none
2020-11-13	F097	moderately heat tolerant	29	32+MP	0	none	0	none
2020-11-13	F007	moderately heat tolerant	31	32+MP	0	none	0	none
2020-11-13	F080	moderately heat tolerant	1	28-MP	1	low	0	none
2020-11-13	F101	moderately heat tolerant	2	28-MP	0	none	0	none
2020-11-13	F072	moderately heat tolerant	3	28-MP	0	none	0	none
2020-11-13	F002	moderately heat tolerant	4	28-MP	0	none	0	none
2020-11-13	F024	moderately heat tolerant	5	28-MP	0	none	0	none
2020-11-13	F085	moderately heat tolerant	6	28-MP	0	none	0	none
2020-11-13	F075	moderately heat tolerant	7	28-MP	0	none	0	none
2020-11-13	F073	moderately heat tolerant	8	28-MP	0	none	0	none
2020-11-13	F019	moderately heat tolerant	9	28+MP	0	none	0	none
2020-11-13	F077	moderately heat tolerant	10	28+MP	0	none	0	none
2020-11-13	F013	moderately heat tolerant	11	28+MP	0	none	0	none
2020-11-13	F057	moderately heat tolerant	12	28+MP	0	none	0	none
2020-11-13	F090	moderately heat tolerant	13	28+MP	0	none	0	none
2020-11-13	F010	moderately heat tolerant	14	28+MP	0	none	0	none
2020-11-13	F079	moderately heat tolerant	15	28+MP	0	none	0	none
2020-11-13	F086	moderately heat tolerant	16	28+MP	0	none	0	none
2020-11-13	F031	moderately heat tolerant	19	32-MP	0	none	0	none
2020-11-13	F026	moderately heat tolerant	21	32-MP	0	none	0	none
2020-11-13	F088	moderately heat tolerant	25	32+MP	0	none	0	none
2020-11-13	F089	moderately heat tolerant	26	32+MP	0	none	0	none
2020-11-13	F014	moderately heat tolerant	29	32+MP	0	none	0	none
2020-11-13	F008	moderately heat tolerant	31	32+MP	0	none	0	none
2020-11-13	F030	moderately heat tolerant	1	28-MP	0	none	0	none
2020-11-13	F038	moderately heat tolerant	3	28-MP	0	none	0	none
2020-11-13	F098	moderately heat tolerant	5	28-MP	0	none	0	none
2020-11-13	F021	moderately heat tolerant	10	28+MP	0	none	0	none
2020-11-13	F006	moderately heat tolerant	15	28+MP	0	none	0	none
2020-11-13	F099	moderately heat tolerant	16	28+MP	0	none	0	none
2020-11-13	F039	moderately heat tolerant	19	32-MP	0	none	0	none
2020-11-13	F083	moderately heat tolerant	30	32+MP	0	none	0	none
2020-11-13	F015	moderately heat tolerant	27	32+MP	0	none	0	none
2020-11-13	F094	moderately heat tolerant	21	32-MP	0	none	0	none
2020-11-13	F034	moderately heat tolerant	12	28+MP	0	none	0	none
2020-11-14	F011	moderately heat tolerant	18	32-MP	10	low	0	none
2020-11-14	F012	moderately heat tolerant	20	32-MP	10	low	0	none
2020-11-14	F017	moderately heat tolerant	20	32-MP	10	low	0	none
2020-11-14	F020	moderately heat tolerant	17	32-MP	10	low	0	none
2020-11-14	F022	moderately heat tolerant	28	32+MP	10	low	0	none
2020-11-14	F023	moderately heat tolerant	24	32-MP	10	low	0	none
2020-11-14	F025	moderately heat tolerant	23	32-MP	10	low	0	none
2020-11-14	F027	moderately heat tolerant	28	32+MP	10	low	0	none
2020-11-14	F028	moderately heat tolerant	22	32-MP	10	low	0	none
2020-11-14	F031	moderately heat tolerant	19	32-MP	10	low	0	none
2020-11-14	F032	moderately heat tolerant	18	32-MP	10	low	0	none
2020-11-14	F036	moderately heat tolerant	32	32+MP	10	low	0	none
2020-11-14	F037	moderately heat tolerant	24	32-MP	10	low	0	none
2020-11-14	F040	moderately heat tolerant	30	32+MP	10	low	0	none
2020-11-14	F047	moderately heat tolerant	24	32-MP	10	low	0	none
2020-11-14	F048	moderately heat tolerant	19	32-MP	10	low	0	none
2020-11-14	F054	moderately heat tolerant	25	32+MP	10	low	0	none
2020-11-14	F071	moderately heat tolerant	27	32+MP	10	low	0	none
2020-11-14	F074	moderately heat tolerant	32	32+MP	10	low	0	none
2020-11-14	F078	moderately heat tolerant	25	32+MP	10	low	0	none
2020-11-14	F087	moderately heat tolerant	32	32+MP	10	low	0	none
2020-11-14	F088	moderately heat tolerant	25	32+MP	5	low	0	none
2020-11-14	F089	moderately heat tolerant	26	32+MP	10	low	0	none
2020-11-14	F096	moderately heat tolerant	20	32-MP	10	low	0	none
2020-11-14	F103	moderately heat tolerant	30	32+MP	10	low	0	none
2020-11-14	F105	moderately heat tolerant	17	32-MP	10	low	0	none
2020-11-14	F004	moderately heat tolerant	1	28-MP	0	none	0	none
2020-11-14	F059	moderately heat tolerant	2	28-MP	0	none	0	none
2020-11-14	F005	moderately heat tolerant	3	28-MP	0	none	0	none
2020-11-14	F095	moderately heat tolerant	4	28-MP	0	none	0	none
2020-11-14	F033	moderately heat tolerant	5	28-MP	0	none	0	none
2020-11-14	F104	moderately heat tolerant	6	28-MP	0	none	0	none
2020-11-14	F003	moderately heat tolerant	7	28-MP	3	low	0	none
2020-11-14	F041	moderately heat tolerant	8	28-MP	0	none	0	none
2020-11-14	F063	moderately heat tolerant	9	28+MP	0	none	0	none
2020-11-14	F016	moderately heat tolerant	10	28+MP	0	none	0	none
2020-11-14	F076	moderately heat tolerant	11	28+MP	0	none	0	none
2020-11-14	F091	moderately heat tolerant	12	28+MP	0	none	0	none
2020-11-14	F029	moderately heat tolerant	13	28+MP	1	low	0	none
2020-11-14	F081	moderately heat tolerant	14	28+MP	0	none	0	none
2020-11-14	F046	moderately heat tolerant	15	28+MP	0	none	0	none
2020-11-14	F009	moderately heat tolerant	16	28+MP	3	low	0	none
2020-11-14	F018	moderately heat tolerant	21	32-MP	0	none	0	none
2020-11-14	F082	moderately heat tolerant	22	32-MP	0	none	0	none
2020-11-14	F001	moderately heat tolerant	23	32-MP	0	none	0	none
2020-11-14	F035	moderately heat tolerant	26	32+MP	0	none	0	none
2020-11-14	F055	moderately heat tolerant	27	32+MP	0	none	0	none
2020-11-14	F092	moderately heat tolerant	28	32+MP	0	none	0	none
2020-11-14	F097	moderately heat tolerant	29	32+MP	0	none	0	none
2020-11-14	F007	moderately heat tolerant	31	32+MP	0	none	0	none
2020-11-14	F080	moderately heat tolerant	1	28-MP	1	low	0	none
2020-11-14	F101	moderately heat tolerant	2	28-MP	0	none	0	none
2020-11-14	F072	moderately heat tolerant	3	28-MP	0	none	0	none
2020-11-14	F002	moderately heat tolerant	4	28-MP	0	none	0	none
2020-11-14	F024	moderately heat tolerant	5	28-MP	0	none	0	none
2020-11-14	F085	moderately heat tolerant	6	28-MP	0	none	0	none
2020-11-14	F075	moderately heat tolerant	7	28-MP	0	none	0	none
2020-11-14	F073	moderately heat tolerant	8	28-MP	0	none	0	none
2020-11-14	F019	moderately heat tolerant	9	28+MP	0	none	0	none
2020-11-14	F077	moderately heat tolerant	10	28+MP	0	none	0	none
2020-11-14	F013	moderately heat tolerant	11	28+MP	0	none	0	none
2020-11-14	F057	moderately heat tolerant	12	28+MP	0	none	0	none
2020-11-14	F090	moderately heat tolerant	13	28+MP	0	none	0	none
2020-11-14	F010	moderately heat tolerant	14	28+MP	0	none	0	none
2020-11-14	F079	moderately heat tolerant	15	28+MP	0	none	0	none
2020-11-14	F086	moderately heat tolerant	16	28+MP	0	none	0	none
2020-11-14	F026	moderately heat tolerant	21	32-MP	0	none	0	none
2020-11-14	F014	moderately heat tolerant	29	32+MP	0	none	0	none
2020-11-14	F008	moderately heat tolerant	31	32+MP	0	none	0	none
2020-11-14	F030	moderately heat tolerant	1	28-MP	0	none	0	none
2020-11-14	F038	moderately heat tolerant	3	28-MP	0	none	0	none
2020-11-14	F098	moderately heat tolerant	5	28-MP	0	none	0	none
2020-11-14	F021	moderately heat tolerant	10	28+MP	0	none	0	none
2020-11-14	F006	moderately heat tolerant	15	28+MP	0	none	0	none
2020-11-14	F099	moderately heat tolerant	16	28+MP	0	none	0	none
2020-11-14	F039	moderately heat tolerant	19	32-MP	0	none	0	none
2020-11-14	F083	moderately heat tolerant	30	32+MP	0	none	0	none
2020-11-14	F015	moderately heat tolerant	27	32+MP	0	none	0	none
2020-11-14	F094	moderately heat tolerant	21	32-MP	0	none	0	none
2020-11-14	F034	moderately heat tolerant	12	28+MP	0	none	0	none
2020-11-15	F001	moderately heat tolerant	23	32-MP	10	low	0	none
2020-11-15	F011	moderately heat tolerant	18	32-MP	10	low	0	none
2020-11-15	F012	moderately heat tolerant	20	32-MP	30	low	0	none
2020-11-15	F017	moderately heat tolerant	20	32-MP	10	low	0	none
2020-11-15	F020	moderately heat tolerant	17	32-MP	15	low	0	none
2020-11-15	F022	moderately heat tolerant	28	32+MP	10	low	0	none
2020-11-15	F023	moderately heat tolerant	24	32-MP	10	low	0	none
2020-11-15	F025	moderately heat tolerant	23	32-MP	10	low	0	none
2020-11-15	F027	moderately heat tolerant	28	32+MP	10	low	0	none
2020-11-15	F028	moderately heat tolerant	22	32-MP	10	low	0	none
2020-11-15	F031	moderately heat tolerant	19	32-MP	10	low	0	none
2020-11-15	F032	moderately heat tolerant	18	32-MP	10	low	0	none
2020-11-15	F035	moderately heat tolerant	26	32+MP	10	low	0	none
2020-11-15	F036	moderately heat tolerant	32	32+MP	10	low	0	none
2020-11-15	F037	moderately heat tolerant	24	32-MP	10	low	0	none
2020-11-15	F039	moderately heat tolerant	19	32-MP	10	low	0	none
2020-11-15	F040	moderately heat tolerant	30	32+MP	10	low	0	none
2020-11-15	F047	moderately heat tolerant	24	32-MP	10	low	0	none
2020-11-15	F048	moderately heat tolerant	19	32-MP	15	low	0	none
2020-11-15	F054	moderately heat tolerant	25	32+MP	10	low	0	none
2020-11-15	F071	moderately heat tolerant	27	32+MP	10	low	1	low
2020-11-15	F074	moderately heat tolerant	32	32+MP	10	low	0	none
2020-11-15	F078	moderately heat tolerant	25	32+MP	10	low	0	none
2020-11-15	F087	moderately heat tolerant	32	32+MP	10	low	0	none
2020-11-15	F088	moderately heat tolerant	25	32+MP	5	low	0	none
2020-11-15	F089	moderately heat tolerant	26	32+MP	10	low	0	none
2020-11-15	F092	moderately heat tolerant	28	32+MP	10	low	0	none
2020-11-15	F095	moderately heat tolerant	4	28-MP	2	low	0	none
2020-11-15	F096	moderately heat tolerant	20	32-MP	10	low	0	none
2020-11-15	F103	moderately heat tolerant	30	32+MP	10	low	0	none
2020-11-15	F105	moderately heat tolerant	17	32-MP	15	low	0	none
2020-11-15	F004	moderately heat tolerant	1	28-MP	0	none	0	none
2020-11-15	F059	moderately heat tolerant	2	28-MP	0	none	0	none
2020-11-15	F005	moderately heat tolerant	3	28-MP	0	none	0	none
2020-11-15	F033	moderately heat tolerant	5	28-MP	0	none	0	none
2020-11-15	F104	moderately heat tolerant	6	28-MP	0	none	0	none
2020-11-15	F003	moderately heat tolerant	7	28-MP	3	low	0	none
2020-11-15	F041	moderately heat tolerant	8	28-MP	0	none	0	none
2020-11-15	F063	moderately heat tolerant	9	28+MP	0	none	0	none
2020-11-15	F016	moderately heat tolerant	10	28+MP	0	none	0	none
2020-11-15	F076	moderately heat tolerant	11	28+MP	0	none	0	none
2020-11-15	F091	moderately heat tolerant	12	28+MP	0	none	0	none
2020-11-15	F029	moderately heat tolerant	13	28+MP	1	low	0	none
2020-11-15	F081	moderately heat tolerant	14	28+MP	0	none	0	none
2020-11-15	F046	moderately heat tolerant	15	28+MP	0	none	0	none
2020-11-15	F009	moderately heat tolerant	16	28+MP	3	low	0	none
2020-11-15	F018	moderately heat tolerant	21	32-MP	0	none	0	none
2020-11-15	F082	moderately heat tolerant	22	32-MP	0	none	0	none
2020-11-15	F055	moderately heat tolerant	27	32+MP	0	none	0	none
2020-11-15	F097	moderately heat tolerant	29	32+MP	0	none	0	none
2020-11-15	F007	moderately heat tolerant	31	32+MP	0	none	0	none
2020-11-15	F080	moderately heat tolerant	1	28-MP	1	low	0	none
2020-11-15	F101	moderately heat tolerant	2	28-MP	0	none	0	none
2020-11-15	F072	moderately heat tolerant	3	28-MP	0	none	0	none
2020-11-15	F002	moderately heat tolerant	4	28-MP	0	none	0	none
2020-11-15	F024	moderately heat tolerant	5	28-MP	0	none	0	none
2020-11-15	F085	moderately heat tolerant	6	28-MP	0	none	0	none
2020-11-15	F075	moderately heat tolerant	7	28-MP	0	none	0	none
2020-11-15	F073	moderately heat tolerant	8	28-MP	0	none	0	none
2020-11-15	F019	moderately heat tolerant	9	28+MP	0	none	0	none
2020-11-15	F077	moderately heat tolerant	10	28+MP	0	none	0	none
2020-11-15	F013	moderately heat tolerant	11	28+MP	0	none	0	none
2020-11-15	F057	moderately heat tolerant	12	28+MP	0	none	0	none
2020-11-15	F090	moderately heat tolerant	13	28+MP	0	none	0	none
2020-11-15	F010	moderately heat tolerant	14	28+MP	0	none	0	none
2020-11-15	F079	moderately heat tolerant	15	28+MP	0	none	0	none
2020-11-15	F086	moderately heat tolerant	16	28+MP	0	none	0	none
2020-11-15	F026	moderately heat tolerant	21	32-MP	0	none	0	none
2020-11-15	F014	moderately heat tolerant	29	32+MP	0	none	0	none
2020-11-15	F008	moderately heat tolerant	31	32+MP	0	none	0	none
2020-11-15	F030	moderately heat tolerant	1	28-MP	0	none	0	none
2020-11-15	F038	moderately heat tolerant	3	28-MP	0	none	0	none
2020-11-15	F098	moderately heat tolerant	5	28-MP	0	none	0	none
2020-11-15	F021	moderately heat tolerant	10	28+MP	0	none	0	none
2020-11-15	F006	moderately heat tolerant	15	28+MP	0	none	0	none
2020-11-15	F099	moderately heat tolerant	16	28+MP	0	none	0	none
2020-11-15	F083	moderately heat tolerant	30	32+MP	0	none	0	none
2020-11-15	F015	moderately heat tolerant	27	32+MP	0	none	0	none
2020-11-15	F094	moderately heat tolerant	21	32-MP	0	none	0	none
2020-11-15	F034	moderately heat tolerant	12	28+MP	0	none	0	none
2020-11-16	F001	moderately heat tolerant	23	32-MP	20	low	0	none
2020-11-16	F007	moderately heat tolerant	31	32+MP	0	none	5	low
2020-11-16	F008	moderately heat tolerant	31	32+MP	10	low	0	none
2020-11-16	F011	moderately heat tolerant	18	32-MP	20	low	0	none
2020-11-16	F012	moderately heat tolerant	20	32-MP	20	low	2	low
2020-11-16	F014	moderately heat tolerant	29	32+MP	10	low	0	none
2020-11-16	F015	moderately heat tolerant	27	32+MP	5	low	0	none
2020-11-16	F017	moderately heat tolerant	20	32-MP	15	low	0	none
2020-11-16	F018	moderately heat tolerant	21	32-MP	5	low	0	none
2020-11-16	F020	moderately heat tolerant	17	32-MP	20	low	0	none
2020-11-16	F022	moderately heat tolerant	28	32+MP	25	partial	0	none
2020-11-16	F023	moderately heat tolerant	24	32-MP	30	partial	0	none
2020-11-16	F025	moderately heat tolerant	23	32-MP	20	low	0	none
2020-11-16	F026	moderately heat tolerant	21	32-MP	5	low	0	none
2020-11-16	F027	moderately heat tolerant	28	32+MP	50	high	0	none
2020-11-16	F028	moderately heat tolerant	22	32-MP	20	low	0	none
2020-11-16	F031	moderately heat tolerant	19	32-MP	20	low	0	none
2020-11-16	F032	moderately heat tolerant	18	32-MP	20	low	0	none
2020-11-16	F035	moderately heat tolerant	26	32+MP	10	low	0	none
2020-11-16	F036	moderately heat tolerant	32	32+MP	50	high	0	none
2020-11-16	F037	moderately heat tolerant	24	32-MP	30	partial	0	none
2020-11-16	F039	moderately heat tolerant	19	32-MP	10	low	0	none
2020-11-16	F040	moderately heat tolerant	30	32+MP	20	low	0	none
2020-11-16	F047	moderately heat tolerant	24	32-MP	40	partial	3	low
2020-11-16	F048	moderately heat tolerant	19	32-MP	30	low	0	none
2020-11-16	F054	moderately heat tolerant	25	32+MP	60	high	0	none
2020-11-16	F055	moderately heat tolerant	27	32+MP	70	high	0	none
2020-11-16	F071	moderately heat tolerant	27	32+MP	0	none	30	partial
2020-11-16	F074	moderately heat tolerant	32	32+MP	75	total	0	none
2020-11-16	F078	moderately heat tolerant	25	32+MP	75	total	0	none
2020-11-16	F082	moderately heat tolerant	22	32-MP	15	low	0	none
2020-11-16	F083	moderately heat tolerant	30	32+MP	5	low	0	none
2020-11-16	F087	moderately heat tolerant	32	32+MP	60	high	0	none
2020-11-16	F088	moderately heat tolerant	25	32+MP	5	low	0	none
2020-11-16	F089	moderately heat tolerant	26	32+MP	20	low	0	none
2020-11-16	F092	moderately heat tolerant	28	32+MP	5	low	0	none
2020-11-16	F094	moderately heat tolerant	21	32-MP	5	low	0	none
2020-11-16	F095	moderately heat tolerant	4	28-MP	2	low	1	low
2020-11-16	F096	moderately heat tolerant	20	32-MP	20	low	0	none
2020-11-16	F097	moderately heat tolerant	29	32+MP	20	low	0	none
2020-11-16	F103	moderately heat tolerant	30	32+MP	10	low	0	none
2020-11-16	F105	moderately heat tolerant	17	32-MP	20	low	0	none
2020-11-16	F004	moderately heat tolerant	1	28-MP	0	none	0	none
2020-11-16	F059	moderately heat tolerant	2	28-MP	0	none	0	none
2020-11-16	F005	moderately heat tolerant	3	28-MP	0	none	0	none
2020-11-16	F033	moderately heat tolerant	5	28-MP	0	none	0	none
2020-11-16	F104	moderately heat tolerant	6	28-MP	0	none	0	none
2020-11-16	F003	moderately heat tolerant	7	28-MP	3	low	0	none
2020-11-16	F041	moderately heat tolerant	8	28-MP	0	none	0	none
2020-11-16	F063	moderately heat tolerant	9	28+MP	0	none	0	none
2020-11-16	F016	moderately heat tolerant	10	28+MP	0	none	0	none
2020-11-16	F076	moderately heat tolerant	11	28+MP	0	none	0	none
2020-11-16	F091	moderately heat tolerant	12	28+MP	0	none	0	none
2020-11-16	F029	moderately heat tolerant	13	28+MP	1	low	0	none
2020-11-16	F081	moderately heat tolerant	14	28+MP	0	none	0	none
2020-11-16	F046	moderately heat tolerant	15	28+MP	0	none	0	none
2020-11-16	F009	moderately heat tolerant	16	28+MP	3	low	0	none
2020-11-16	F080	moderately heat tolerant	1	28-MP	1	low	0	none
2020-11-16	F101	moderately heat tolerant	2	28-MP	0	none	0	none
2020-11-16	F072	moderately heat tolerant	3	28-MP	0	none	0	none
2020-11-16	F002	moderately heat tolerant	4	28-MP	0	none	0	none
2020-11-16	F024	moderately heat tolerant	5	28-MP	0	none	0	none
2020-11-16	F085	moderately heat tolerant	6	28-MP	0	none	0	none
2020-11-16	F075	moderately heat tolerant	7	28-MP	0	none	0	none
2020-11-16	F073	moderately heat tolerant	8	28-MP	0	none	0	none
2020-11-16	F019	moderately heat tolerant	9	28+MP	0	none	0	none
2020-11-16	F077	moderately heat tolerant	10	28+MP	0	none	0	none
2020-11-16	F013	moderately heat tolerant	11	28+MP	0	none	0	none
2020-11-16	F057	moderately heat tolerant	12	28+MP	0	none	0	none
2020-11-16	F090	moderately heat tolerant	13	28+MP	0	none	0	none
2020-11-16	F010	moderately heat tolerant	14	28+MP	0	none	0	none
2020-11-16	F079	moderately heat tolerant	15	28+MP	0	none	0	none
2020-11-16	F086	moderately heat tolerant	16	28+MP	0	none	0	none
2020-11-16	F030	moderately heat tolerant	1	28-MP	0	none	0	none
2020-11-16	F038	moderately heat tolerant	3	28-MP	0	none	0	none
2020-11-16	F098	moderately heat tolerant	5	28-MP	0	none	0	none
2020-11-16	F021	moderately heat tolerant	10	28+MP	0	none	0	none
2020-11-16	F006	moderately heat tolerant	15	28+MP	0	none	0	none
2020-11-16	F099	moderately heat tolerant	16	28+MP	0	none	0	none
2020-11-16	F034	moderately heat tolerant	12	28+MP	0	none	0	none
2020-11-17	F001	moderately heat tolerant	23	32-MP	20	low	0	none
2020-11-17	F007	moderately heat tolerant	31	32+MP	40	partial	0	none
2020-11-17	F008	moderately heat tolerant	31	32+MP	30	partial	5	low
2020-11-17	F011	moderately heat tolerant	18	32-MP	30	partial	10	low
2020-11-17	F012	moderately heat tolerant	20	32-MP	40	partial	20	low
2020-11-17	F014	moderately heat tolerant	29	32+MP	25	partial	0	none
2020-11-17	F015	moderately heat tolerant	27	32+MP	15	low	0	none
2020-11-17	F017	moderately heat tolerant	20	32-MP	50	high	0	none
2020-11-17	F018	moderately heat tolerant	21	32-MP	30	partial	2	low
2020-11-17	F020	moderately heat tolerant	17	32-MP	20	low	0	none
2020-11-17	F022	moderately heat tolerant	28	32+MP	10	low	0	none
2020-11-17	F023	moderately heat tolerant	24	32-MP	60	high	10	low
2020-11-17	F025	moderately heat tolerant	23	32-MP	20	low	0	none
2020-11-17	F026	moderately heat tolerant	21	32-MP	40	partial	0	none
2020-11-17	F027	moderately heat tolerant	28	32+MP	50	high	0	none
2020-11-17	F028	moderately heat tolerant	22	32-MP	20	low	0	none
2020-11-17	F031	moderately heat tolerant	19	32-MP	30	partial	0	none
2020-11-17	F032	moderately heat tolerant	18	32-MP	20	low	20	low
2020-11-17	F035	moderately heat tolerant	26	32+MP	10	low	0	none
2020-11-17	F036	moderately heat tolerant	32	32+MP	70	high	10	low
2020-11-17	F037	moderately heat tolerant	24	32-MP	50	high	0	none
2020-11-17	F039	moderately heat tolerant	19	32-MP	30	partial	0	none
2020-11-17	F040	moderately heat tolerant	30	32+MP	30	partial	0	none
2020-11-17	F047	moderately heat tolerant	24	32-MP	60	high	5	low
2020-11-17	F048	moderately heat tolerant	19	32-MP	70	high	0	none
2020-11-17	F054	moderately heat tolerant	25	32+MP	60	high	0	none
2020-11-17	F055	moderately heat tolerant	27	32+MP	70	high	0	none
2020-11-17	F071	moderately heat tolerant	27	32+MP	0	none	50	high
2020-11-17	F074	moderately heat tolerant	32	32+MP	60	high	0	none
2020-11-17	F078	moderately heat tolerant	25	32+MP	75	total	2	low
2020-11-17	F082	moderately heat tolerant	22	32-MP	20	low	0	none
2020-11-17	F083	moderately heat tolerant	30	32+MP	20	low	0	none
2020-11-17	F087	moderately heat tolerant	32	32+MP	60	high	5	low
2020-11-17	F088	moderately heat tolerant	25	32+MP	10	low	0	none
2020-11-17	F089	moderately heat tolerant	26	32+MP	10	low	0	none
2020-11-17	F092	moderately heat tolerant	28	32+MP	10	low	0	none
2020-11-17	F094	moderately heat tolerant	21	32-MP	40	partial	0	none
2020-11-17	F096	moderately heat tolerant	20	32-MP	50	high	0	none
2020-11-17	F097	moderately heat tolerant	29	32+MP	20	low	0	none
2020-11-17	F103	moderately heat tolerant	30	32+MP	40	partial	0	none
2020-11-17	F105	moderately heat tolerant	17	32-MP	20	low	0	none
2020-11-17	F004	moderately heat tolerant	1	28-MP	0	none	0	none
2020-11-17	F059	moderately heat tolerant	2	28-MP	0	none	0	none
2020-11-17	F005	moderately heat tolerant	3	28-MP	0	none	0	none
2020-11-17	F033	moderately heat tolerant	5	28-MP	0	none	0	none
2020-11-17	F104	moderately heat tolerant	6	28-MP	0	none	0	none
2020-11-17	F003	moderately heat tolerant	7	28-MP	3	low	0	none
2020-11-17	F041	moderately heat tolerant	8	28-MP	0	none	0	none
2020-11-17	F063	moderately heat tolerant	9	28+MP	0	none	0	none
2020-11-17	F016	moderately heat tolerant	10	28+MP	0	none	0	none
2020-11-17	F076	moderately heat tolerant	11	28+MP	0	none	0	none
2020-11-17	F091	moderately heat tolerant	12	28+MP	0	none	0	none
2020-11-17	F029	moderately heat tolerant	13	28+MP	1	low	0	none
2020-11-17	F081	moderately heat tolerant	14	28+MP	0	none	0	none
2020-11-17	F046	moderately heat tolerant	15	28+MP	0	none	0	none
2020-11-17	F009	moderately heat tolerant	16	28+MP	3	low	0	none
2020-11-17	F080	moderately heat tolerant	1	28-MP	1	low	0	none
2020-11-17	F101	moderately heat tolerant	2	28-MP	0	none	0	none
2020-11-17	F072	moderately heat tolerant	3	28-MP	0	none	0	none
2020-11-17	F002	moderately heat tolerant	4	28-MP	0	none	0	none
2020-11-17	F024	moderately heat tolerant	5	28-MP	0	none	0	none
2020-11-17	F085	moderately heat tolerant	6	28-MP	0	none	0	none
2020-11-17	F075	moderately heat tolerant	7	28-MP	0	none	0	none
2020-11-17	F073	moderately heat tolerant	8	28-MP	0	none	0	none
2020-11-17	F019	moderately heat tolerant	9	28+MP	0	none	0	none
2020-11-17	F077	moderately heat tolerant	10	28+MP	0	none	0	none
2020-11-17	F013	moderately heat tolerant	11	28+MP	0	none	0	none
2020-11-17	F057	moderately heat tolerant	12	28+MP	0	none	0	none
2020-11-17	F090	moderately heat tolerant	13	28+MP	0	none	0	none
2020-11-17	F010	moderately heat tolerant	14	28+MP	0	none	0	none
2020-11-17	F079	moderately heat tolerant	15	28+MP	0	none	0	none
2020-11-17	F086	moderately heat tolerant	16	28+MP	0	none	0	none
2020-11-17	F030	moderately heat tolerant	1	28-MP	0	none	0	none
2020-11-17	F038	moderately heat tolerant	3	28-MP	0	none	0	none
2020-11-17	F098	moderately heat tolerant	5	28-MP	0	none	0	none
2020-11-17	F021	moderately heat tolerant	10	28+MP	0	none	0	none
2020-11-17	F006	moderately heat tolerant	15	28+MP	0	none	0	none
2020-11-17	F099	moderately heat tolerant	16	28+MP	0	none	0	none
2020-11-17	F034	moderately heat tolerant	12	28+MP	0	none	0	none
2020-11-17	F095	moderately heat tolerant	4	28-MP	0	none	0	none
2020-11-18	F001	moderately heat tolerant	23	32-MP	80	total	0	none
2020-11-18	F007	moderately heat tolerant	31	32+MP	50	high	5	low
2020-11-18	F008	moderately heat tolerant	31	32+MP	50	high	0	none
2020-11-18	F011	moderately heat tolerant	18	32-MP	30	partial	20	low
2020-11-18	F012	moderately heat tolerant	20	32-MP	80	total	20	low
2020-11-18	F014	moderately heat tolerant	29	32+MP	40	partial	0	none
2020-11-18	F015	moderately heat tolerant	27	32+MP	60	high	30	partial
2020-11-18	F017	moderately heat tolerant	20	32-MP	80	total	0	none
2020-11-18	F018	moderately heat tolerant	21	32-MP	50	high	5	low
2020-11-18	F020	moderately heat tolerant	17	32-MP	DEAD	DEAD	100	total
2020-11-18	F022	moderately heat tolerant	28	32+MP	75	total	0	none
2020-11-18	F023	moderately heat tolerant	24	32-MP	80	total	10	low
2020-11-18	F025	moderately heat tolerant	23	32-MP	80	total	0	none
2020-11-18	F026	moderately heat tolerant	21	32-MP	50	high	0	none
2020-11-18	F027	moderately heat tolerant	28	32+MP	60	high	0	none
2020-11-18	F028	moderately heat tolerant	22	32-MP	50	high	0	none
2020-11-18	F031	moderately heat tolerant	19	32-MP	50	high	0	none
2020-11-18	F032	moderately heat tolerant	18	32-MP	20	low	20	low
2020-11-18	F035	moderately heat tolerant	26	32+MP	60	high	0	none
2020-11-18	F036	moderately heat tolerant	32	32+MP	85	total	10	low
2020-11-18	F037	moderately heat tolerant	24	32-MP	80	total	0	none
2020-11-18	F039	moderately heat tolerant	19	32-MP	50	high	1	low
2020-11-18	F040	moderately heat tolerant	30	32+MP	50	high	10	low
2020-11-18	F047	moderately heat tolerant	24	32-MP	DEAD	DEAD	100	total
2020-11-18	F048	moderately heat tolerant	19	32-MP	80	total	0	none
2020-11-18	F054	moderately heat tolerant	25	32+MP	80	total	0	none
2020-11-18	F055	moderately heat tolerant	27	32+MP	75	total	0	none
2020-11-18	F071	moderately heat tolerant	27	32+MP	0	none	75	total
2020-11-18	F074	moderately heat tolerant	32	32+MP	90	total	5	low
2020-11-18	F078	moderately heat tolerant	25	32+MP	80	total	5	low
2020-11-18	F082	moderately heat tolerant	22	32-MP	50	high	0	none
2020-11-18	F083	moderately heat tolerant	30	32+MP	60	high	0	none
2020-11-18	F087	moderately heat tolerant	32	32+MP	80	total	10	low
2020-11-18	F088	moderately heat tolerant	25	32+MP	50	high	0	none
2020-11-18	F089	moderately heat tolerant	26	32+MP	60	high	0	none
2020-11-18	F092	moderately heat tolerant	28	32+MP	60	high	10	low
2020-11-18	F094	moderately heat tolerant	21	32-MP	50	high	0	none
2020-11-18	F096	moderately heat tolerant	20	32-MP	80	total	0	none
2020-11-18	F097	moderately heat tolerant	29	32+MP	60	high	5	low
2020-11-18	F103	moderately heat tolerant	30	32+MP	80	total	0	none
2020-11-18	F105	moderately heat tolerant	17	32-MP	DEAD	DEAD	100	total
2020-11-18	F004	moderately heat tolerant	1	28-MP	0	none	0	none
2020-11-18	F059	moderately heat tolerant	2	28-MP	0	none	0	none
2020-11-18	F005	moderately heat tolerant	3	28-MP	0	none	0	none
2020-11-18	F033	moderately heat tolerant	5	28-MP	0	none	0	none
2020-11-18	F104	moderately heat tolerant	6	28-MP	0	none	0	none
2020-11-18	F003	moderately heat tolerant	7	28-MP	3	low	0	none
2020-11-18	F041	moderately heat tolerant	8	28-MP	0	none	0	none
2020-11-18	F063	moderately heat tolerant	9	28+MP	0	none	0	none
2020-11-18	F016	moderately heat tolerant	10	28+MP	0	none	0	none
2020-11-18	F076	moderately heat tolerant	11	28+MP	0	none	0	none
2020-11-18	F091	moderately heat tolerant	12	28+MP	0	none	0	none
2020-11-18	F029	moderately heat tolerant	13	28+MP	1	low	0	none
2020-11-18	F081	moderately heat tolerant	14	28+MP	0	none	0	none
2020-11-18	F046	moderately heat tolerant	15	28+MP	0	none	0	none
2020-11-18	F009	moderately heat tolerant	16	28+MP	3	low	0	none
2020-11-18	F080	moderately heat tolerant	1	28-MP	1	low	0	none
2020-11-18	F101	moderately heat tolerant	2	28-MP	0	none	0	none
2020-11-18	F072	moderately heat tolerant	3	28-MP	0	none	0	none
2020-11-18	F002	moderately heat tolerant	4	28-MP	0	none	0	none
2020-11-18	F024	moderately heat tolerant	5	28-MP	0	none	0	none
2020-11-18	F085	moderately heat tolerant	6	28-MP	0	none	0	none
2020-11-18	F075	moderately heat tolerant	7	28-MP	0	none	0	none
2020-11-18	F073	moderately heat tolerant	8	28-MP	0	none	0	none
2020-11-18	F019	moderately heat tolerant	9	28+MP	0	none	0	none
2020-11-18	F077	moderately heat tolerant	10	28+MP	0	none	0	none
2020-11-18	F013	moderately heat tolerant	11	28+MP	0	none	0	none
2020-11-18	F057	moderately heat tolerant	12	28+MP	0	none	0	none
2020-11-18	F090	moderately heat tolerant	13	28+MP	0	none	0	none
2020-11-18	F010	moderately heat tolerant	14	28+MP	0	none	0	none
2020-11-18	F079	moderately heat tolerant	15	28+MP	0	none	0	none
2020-11-18	F086	moderately heat tolerant	16	28+MP	0	none	0	none
2020-11-18	F030	moderately heat tolerant	1	28-MP	0	none	0	none
2020-11-18	F038	moderately heat tolerant	3	28-MP	0	none	0	none
2020-11-18	F098	moderately heat tolerant	5	28-MP	0	none	0	none
2020-11-18	F021	moderately heat tolerant	10	28+MP	0	none	0	none
2020-11-18	F006	moderately heat tolerant	15	28+MP	0	none	0	none
2020-11-18	F099	moderately heat tolerant	16	28+MP	0	none	0	none
2020-11-18	F034	moderately heat tolerant	12	28+MP	0	none	0	none
2020-11-18	F095	moderately heat tolerant	4	28-MP	0	none	0	none
2020-11-19	F001	moderately heat tolerant	23	32-MP	60	high	0	none
2020-11-19	F007	moderately heat tolerant	31	32+MP	70	high	5	low
2020-11-19	F008	moderately heat tolerant	31	32+MP	60	high	0	none
2020-11-19	F011	moderately heat tolerant	18	32-MP	70	high	20	low
2020-11-19	F012	moderately heat tolerant	20	32-MP	80	total	30	partial
2020-11-19	F014	moderately heat tolerant	29	32+MP	60	high	5	low
2020-11-19	F015	moderately heat tolerant	27	32+MP	0	none	60	high
2020-11-19	F017	moderately heat tolerant	20	32-MP	80	total	5	low
2020-11-19	F018	moderately heat tolerant	21	32-MP	60	high	5	low
2020-11-19	F020	moderately heat tolerant	17	32-MP	DEAD	DEAD	100	total
2020-11-19	F022	moderately heat tolerant	28	32+MP	60	high	0	none
2020-11-19	F023	moderately heat tolerant	24	32-MP	DEAD	DEAD	100	total
2020-11-19	F025	moderately heat tolerant	23	32-MP	70	high	0	none
2020-11-19	F026	moderately heat tolerant	21	32-MP	60	high	0	none
2020-11-19	F027	moderately heat tolerant	28	32+MP	60	high	0	none
2020-11-19	F028	moderately heat tolerant	22	32-MP	60	high	0	none
2020-11-19	F031	moderately heat tolerant	19	32-MP	80	total	0	none
2020-11-19	F032	moderately heat tolerant	18	32-MP	80	total	0	none
2020-11-19	F035	moderately heat tolerant	26	32+MP	70	high	0	none
2020-11-19	F036	moderately heat tolerant	32	32+MP	80	total	20	low
2020-11-19	F037	moderately heat tolerant	24	32-MP	DEAD	DEAD	100	total
2020-11-19	F039	moderately heat tolerant	19	32-MP	90	total	10	low
2020-11-19	F040	moderately heat tolerant	30	32+MP	60	high	10	low
2020-11-19	F047	moderately heat tolerant	24	32-MP	DEAD	DEAD	100	total
2020-11-19	F048	moderately heat tolerant	19	32-MP	100	total	50	high
2020-11-19	F054	moderately heat tolerant	25	32+MP	80	total	0	none
2020-11-19	F055	moderately heat tolerant	27	32+MP	70	high	0	none
2020-11-19	F071	moderately heat tolerant	27	32+MP	0	none	75	total
2020-11-19	F074	moderately heat tolerant	32	32+MP	90	total	0	none
2020-11-19	F078	moderately heat tolerant	25	32+MP	DEAD	DEAD	100	total
2020-11-19	F082	moderately heat tolerant	22	32-MP	60	high	0	none
2020-11-19	F083	moderately heat tolerant	30	32+MP	40	partial	0	none
2020-11-19	F087	moderately heat tolerant	32	32+MP	80	total	30	partial
2020-11-19	F088	moderately heat tolerant	25	32+MP	70	high	0	none
2020-11-19	F089	moderately heat tolerant	26	32+MP	70	high	0	none
2020-11-19	F092	moderately heat tolerant	28	32+MP	60	high	5	low
2020-11-19	F094	moderately heat tolerant	21	32-MP	50	high	0	none
2020-11-19	F096	moderately heat tolerant	20	32-MP	95	total	0	none
2020-11-19	F097	moderately heat tolerant	29	32+MP	60	high	5	low
2020-11-19	F103	moderately heat tolerant	30	32+MP	70	high	0	none
2020-11-19	F105	moderately heat tolerant	17	32-MP	DEAD	DEAD	100	total
2020-11-19	F004	moderately heat tolerant	1	28-MP	0	none	0	none
2020-11-19	F059	moderately heat tolerant	2	28-MP	0	none	0	none
2020-11-19	F005	moderately heat tolerant	3	28-MP	0	none	0	none
2020-11-19	F033	moderately heat tolerant	5	28-MP	0	none	0	none
2020-11-19	F104	moderately heat tolerant	6	28-MP	0	none	0	none
2020-11-19	F003	moderately heat tolerant	7	28-MP	3	low	0	none
2020-11-19	F041	moderately heat tolerant	8	28-MP	0	none	0	none
2020-11-19	F063	moderately heat tolerant	9	28+MP	0	none	0	none
2020-11-19	F016	moderately heat tolerant	10	28+MP	0	none	0	none
2020-11-19	F076	moderately heat tolerant	11	28+MP	0	none	0	none
2020-11-19	F091	moderately heat tolerant	12	28+MP	0	none	0	none
2020-11-19	F029	moderately heat tolerant	13	28+MP	1	low	0	none
2020-11-19	F081	moderately heat tolerant	14	28+MP	0	none	0	none
2020-11-19	F046	moderately heat tolerant	15	28+MP	0	none	0	none
2020-11-19	F009	moderately heat tolerant	16	28+MP	3	low	0	none
2020-11-19	F080	moderately heat tolerant	1	28-MP	1	low	0	none
2020-11-19	F101	moderately heat tolerant	2	28-MP	0	none	0	none
2020-11-19	F072	moderately heat tolerant	3	28-MP	0	none	0	none
2020-11-19	F002	moderately heat tolerant	4	28-MP	0	none	0	none
2020-11-19	F024	moderately heat tolerant	5	28-MP	0	none	0	none
2020-11-19	F085	moderately heat tolerant	6	28-MP	0	none	0	none
2020-11-19	F075	moderately heat tolerant	7	28-MP	0	none	0	none
2020-11-19	F073	moderately heat tolerant	8	28-MP	0	none	0	none
2020-11-19	F019	moderately heat tolerant	9	28+MP	0	none	0	none
2020-11-19	F077	moderately heat tolerant	10	28+MP	0	none	0	none
2020-11-19	F013	moderately heat tolerant	11	28+MP	0	none	0	none
2020-11-19	F057	moderately heat tolerant	12	28+MP	0	none	0	none
2020-11-19	F090	moderately heat tolerant	13	28+MP	0	none	0	none
2020-11-19	F010	moderately heat tolerant	14	28+MP	0	none	0	none
2020-11-19	F079	moderately heat tolerant	15	28+MP	0	none	0	none
2020-11-19	F086	moderately heat tolerant	16	28+MP	0	none	0	none
2020-11-19	F030	moderately heat tolerant	1	28-MP	0	none	0	none
2020-11-19	F038	moderately heat tolerant	3	28-MP	0	none	0	none
2020-11-19	F098	moderately heat tolerant	5	28-MP	0	none	0	none
2020-11-19	F021	moderately heat tolerant	10	28+MP	0	none	0	none
2020-11-19	F006	moderately heat tolerant	15	28+MP	0	none	0	none
2020-11-19	F099	moderately heat tolerant	16	28+MP	0	none	0	none
2020-11-19	F034	moderately heat tolerant	12	28+MP	0	none	0	none
2020-11-19	F095	moderately heat tolerant	4	28-MP	0	none	0	none
2021-05-30	F042	high heat tolerant	1	28-MP	0	none	0	none
2021-05-30	F079	high heat tolerant	2	28-MP	0	none	0	none
2021-05-30	F085	high heat tolerant	3	28-MP	0	none	0	none
2021-05-30	F074	high heat tolerant	4	28-MP	0	none	0	none
2021-05-30	F033	high heat tolerant	5	28-MP	0	none	0	none
2021-05-30	F006	high heat tolerant	6	28-MP	0	none	0	none
2021-05-30	F049	high heat tolerant	7	28-MP	0	none	0	none
2021-05-30	F015	high heat tolerant	8	28-MP	0	none	0	none
2021-05-30	F007	high heat tolerant	9	28+MP	0	none	0	none
2021-05-30	F091	high heat tolerant	10	28+MP	0	none	0	none
2021-05-30	F060	high heat tolerant	11	28+MP	0	none	0	none
2021-05-30	F095	high heat tolerant	12	28+MP	0	none	0	none
2021-05-30	F036	high heat tolerant	13	28+MP	0	none	0	none
2021-05-30	F038	high heat tolerant	14	28+MP	0	none	0	none
2021-05-30	F005	high heat tolerant	15	28+MP	0	none	0	none
2021-05-30	F009	high heat tolerant	16	28+MP	0	none	0	none
2021-05-30	F057	high heat tolerant	17	32-MP	0	none	0	none
2021-05-30	F003	high heat tolerant	18	32-MP	0	none	0	none
2021-05-30	F061	high heat tolerant	19	32-MP	0	none	0	none
2021-05-30	F014	high heat tolerant	20	32-MP	0	none	0	none
2021-05-30	F064	high heat tolerant	21	32-MP	0	none	0	none
2021-05-30	F051	high heat tolerant	22	32-MP	0	none	0	none
2021-05-30	F066	high heat tolerant	23	32-MP	0	none	0	none
2021-05-30	F059	high heat tolerant	24	32-MP	0	none	0	none
2021-05-30	F090	high heat tolerant	25	32+MP	0	none	0	none
2021-05-30	F026	high heat tolerant	26	32+MP	0	none	0	none
2021-05-30	F063	high heat tolerant	27	32+MP	0	none	0	none
2021-05-30	F039	high heat tolerant	28	32+MP	0	none	0	none
2021-05-30	F078	high heat tolerant	29	32+MP	0	none	0	none
2021-05-30	F087	high heat tolerant	30	32+MP	0	none	0	none
2021-05-30	F071	high heat tolerant	31	32+MP	0	none	0	none
2021-05-30	F054	high heat tolerant	32	32+MP	0	none	0	none
2021-05-30	F038	high heat tolerant	1	28-MP	0	none	0	none
2021-05-30	F040	high heat tolerant	2	28-MP	0	none	0	none
2021-05-30	F080	high heat tolerant	3	28-MP	0	none	0	none
2021-05-30	F012	high heat tolerant	4	28-MP	0	none	0	none
2021-05-30	F046	high heat tolerant	5	28-MP	0	none	0	none
2021-05-30	F013	high heat tolerant	6	28-MP	0	none	0	none
2021-05-30	F083	high heat tolerant	7	28-MP	0	none	0	none
2021-05-30	F072	high heat tolerant	8	28-MP	0	none	0	none
2021-05-30	F075	high heat tolerant	9	28+MP	0	none	0	none
2021-05-30	F035	high heat tolerant	10	28+MP	0	none	0	none
2021-05-30	F076	high heat tolerant	11	28+MP	0	none	0	none
2021-05-30	F016	high heat tolerant	12	28+MP	0	none	0	none
2021-05-30	F052	high heat tolerant	13	28+MP	0	none	0	none
2021-05-30	F044	high heat tolerant	14	28+MP	0	none	0	none
2021-05-30	F058	high heat tolerant	15	28+MP	0	none	0	none
2021-05-30	F086	high heat tolerant	16	28+MP	0	none	0	none
2021-05-30	F098	high heat tolerant	17	32-MP	0	none	0	none
2021-05-30	F028	high heat tolerant	18	32-MP	0	none	0	none
2021-05-30	F002	high heat tolerant	19	32-MP	0	none	0	none
2021-05-30	F101	high heat tolerant	20	32-MP	0	none	0	none
2021-05-30	F045	high heat tolerant	21	32-MP	0	none	0	none
2021-05-30	F070	high heat tolerant	22	32-MP	0	none	0	none
2021-05-30	F030	high heat tolerant	23	32-MP	0	none	0	none
2021-05-30	F073	high heat tolerant	24	32-MP	0	none	0	none
2021-05-30	F068	high heat tolerant	25	32+MP	0	none	0	none
2021-05-30	F088	high heat tolerant	26	32+MP	0	none	0	none
2021-05-30	F055	high heat tolerant	27	32+MP	0	none	0	none
2021-05-30	F004	high heat tolerant	28	32+MP	0	none	0	none
2021-05-30	F022	high heat tolerant	29	32+MP	0	none	0	none
2021-05-30	F065	high heat tolerant	30	32+MP	0	none	0	none
2021-05-30	F019	high heat tolerant	31	32+MP	0	none	0	none
2021-05-30	F089	high heat tolerant	32	32+MP	0	none	0	none
2021-05-30	F092	high heat tolerant	1	28-MP	0	none	0	none
2021-05-30	F105	high heat tolerant	2	28-MP	0	none	0	none
2021-05-30	F053	high heat tolerant	6	28-MP	0	none	0	none
2021-05-30	F001	high heat tolerant	7	28-MP	0	none	0	none
2021-05-30	F031	high heat tolerant	10	28+MP	0	none	0	none
2021-05-30	F077	high heat tolerant	12	28+MP	0	none	0	none
2021-05-30	F104	high heat tolerant	13	28+MP	0	none	0	none
2021-05-30	F062	high heat tolerant	14	28+MP	0	none	0	none
2021-05-30	F021	high heat tolerant	17	32-MP	0	none	0	none
2021-05-30	F025	high heat tolerant	19	32-MP	0	none	0	none
2021-05-30	F096	high heat tolerant	23	32-MP	0	none	0	none
2021-05-30	F041	high heat tolerant	24	32-MP	0	none	0	none
2021-05-30	F103	high heat tolerant	25	32+MP	0	none	0	none
2021-05-30	F010	high heat tolerant	30	32+MP	0	none	0	none
2021-05-30	F094	high heat tolerant	31	32+MP	0	none	0	none
2021-05-30	F082	high heat tolerant	32	32+MP	0	none	0	none
2021-05-31	F042	high heat tolerant	1	28-MP	0	none	0	none
2021-05-31	F079	high heat tolerant	2	28-MP	0	none	0	none
2021-05-31	F085	high heat tolerant	3	28-MP	0	none	0	none
2021-05-31	F074	high heat tolerant	4	28-MP	0	none	0	none
2021-05-31	F033	high heat tolerant	5	28-MP	0	none	0	none
2021-05-31	F006	high heat tolerant	6	28-MP	0	none	0	none
2021-05-31	F049	high heat tolerant	7	28-MP	0	none	0	none
2021-05-31	F015	high heat tolerant	8	28-MP	0	none	0	none
2021-05-31	F007	high heat tolerant	9	28+MP	0	none	0	none
2021-05-31	F091	high heat tolerant	10	28+MP	0	none	0	none
2021-05-31	F060	high heat tolerant	11	28+MP	0	none	0	none
2021-05-31	F095	high heat tolerant	12	28+MP	0	none	0	none
2021-05-31	F036	high heat tolerant	13	28+MP	0	none	0	none
2021-05-31	F038	high heat tolerant	14	28+MP	0	none	0	none
2021-05-31	F005	high heat tolerant	15	28+MP	0	none	0	none
2021-05-31	F009	high heat tolerant	16	28+MP	0	none	0	none
2021-05-31	F057	high heat tolerant	17	32-MP	0	none	0	none
2021-05-31	F003	high heat tolerant	18	32-MP	0	none	0	none
2021-05-31	F061	high heat tolerant	19	32-MP	0	none	0	none
2021-05-31	F014	high heat tolerant	20	32-MP	0	none	0	none
2021-05-31	F064	high heat tolerant	21	32-MP	0	none	0	none
2021-05-31	F051	high heat tolerant	22	32-MP	0	none	0	none
2021-05-31	F066	high heat tolerant	23	32-MP	0	none	0	none
2021-05-31	F059	high heat tolerant	24	32-MP	0	none	0	none
2021-05-31	F090	high heat tolerant	25	32+MP	0	none	0	none
2021-05-31	F026	high heat tolerant	26	32+MP	0	none	0	none
2021-05-31	F063	high heat tolerant	27	32+MP	0	none	0	none
2021-05-31	F039	high heat tolerant	28	32+MP	0	none	0	none
2021-05-31	F078	high heat tolerant	29	32+MP	0	none	0	none
2021-05-31	F087	high heat tolerant	30	32+MP	0	none	0	none
2021-05-31	F071	high heat tolerant	31	32+MP	0	none	0	none
2021-05-31	F054	high heat tolerant	32	32+MP	0	none	0	none
2021-05-31	F038	high heat tolerant	1	28-MP	0	none	0	none
2021-05-31	F040	high heat tolerant	2	28-MP	0	none	0	none
2021-05-31	F080	high heat tolerant	3	28-MP	0	none	0	none
2021-05-31	F012	high heat tolerant	4	28-MP	0	none	0	none
2021-05-31	F046	high heat tolerant	5	28-MP	0	none	0	none
2021-05-31	F013	high heat tolerant	6	28-MP	0	none	0	none
2021-05-31	F083	high heat tolerant	7	28-MP	0	none	0	none
2021-05-31	F072	high heat tolerant	8	28-MP	0	none	0	none
2021-05-31	F075	high heat tolerant	9	28+MP	0	none	0	none
2021-05-31	F035	high heat tolerant	10	28+MP	0	none	0	none
2021-05-31	F076	high heat tolerant	11	28+MP	0	none	0	none
2021-05-31	F016	high heat tolerant	12	28+MP	0	none	0	none
2021-05-31	F052	high heat tolerant	13	28+MP	0	none	0	none
2021-05-31	F044	high heat tolerant	14	28+MP	0	none	0	none
2021-05-31	F058	high heat tolerant	15	28+MP	0	none	0	none
2021-05-31	F086	high heat tolerant	16	28+MP	0	none	0	none
2021-05-31	F098	high heat tolerant	17	32-MP	0	none	0	none
2021-05-31	F028	high heat tolerant	18	32-MP	0	none	0	none
2021-05-31	F002	high heat tolerant	19	32-MP	0	none	0	none
2021-05-31	F101	high heat tolerant	20	32-MP	0	none	0	none
2021-05-31	F045	high heat tolerant	21	32-MP	0	none	0	none
2021-05-31	F070	high heat tolerant	22	32-MP	0	none	0	none
2021-05-31	F030	high heat tolerant	23	32-MP	0	none	0	none
2021-05-31	F073	high heat tolerant	24	32-MP	0	none	0	none
2021-05-31	F068	high heat tolerant	25	32+MP	0	none	0	none
2021-05-31	F088	high heat tolerant	26	32+MP	0	none	0	none
2021-05-31	F055	high heat tolerant	27	32+MP	0	none	0	none
2021-05-31	F004	high heat tolerant	28	32+MP	0	none	0	none
2021-05-31	F022	high heat tolerant	29	32+MP	0	none	0	none
2021-05-31	F065	high heat tolerant	30	32+MP	0	none	0	none
2021-05-31	F019	high heat tolerant	31	32+MP	0	none	0	none
2021-05-31	F089	high heat tolerant	32	32+MP	0	none	0	none
2021-05-31	F092	high heat tolerant	1	28-MP	0	none	0	none
2021-05-31	F105	high heat tolerant	2	28-MP	0	none	0	none
2021-05-31	F053	high heat tolerant	6	28-MP	0	none	0	none
2021-05-31	F001	high heat tolerant	7	28-MP	0	none	0	none
2021-05-31	F031	high heat tolerant	10	28+MP	0	none	0	none
2021-05-31	F077	high heat tolerant	12	28+MP	0	none	0	none
2021-05-31	F104	high heat tolerant	13	28+MP	0	none	0	none
2021-05-31	F062	high heat tolerant	14	28+MP	0	none	0	none
2021-05-31	F021	high heat tolerant	17	32-MP	0	none	0	none
2021-05-31	F025	high heat tolerant	19	32-MP	0	none	0	none
2021-05-31	F096	high heat tolerant	23	32-MP	0	none	0	none
2021-05-31	F041	high heat tolerant	24	32-MP	0	none	0	none
2021-05-31	F103	high heat tolerant	25	32+MP	0	none	0	none
2021-05-31	F010	high heat tolerant	30	32+MP	0	none	0	none
2021-05-31	F094	high heat tolerant	31	32+MP	0	none	0	none
2021-05-31	F082	high heat tolerant	32	32+MP	0	none	0	none
2021-06-01	F042	high heat tolerant	1	28-MP	0	none	0	none
2021-06-01	F079	high heat tolerant	2	28-MP	0	none	0	none
2021-06-01	F085	high heat tolerant	3	28-MP	0	none	0	none
2021-06-01	F074	high heat tolerant	4	28-MP	0	none	0	none
2021-06-01	F033	high heat tolerant	5	28-MP	0	none	0	none
2021-06-01	F006	high heat tolerant	6	28-MP	0	none	0	none
2021-06-01	F049	high heat tolerant	7	28-MP	0	none	0	none
2021-06-01	F015	high heat tolerant	8	28-MP	0	none	0	none
2021-06-01	F007	high heat tolerant	9	28+MP	0	none	0	none
2021-06-01	F091	high heat tolerant	10	28+MP	0	none	0	none
2021-06-01	F060	high heat tolerant	11	28+MP	0	none	0	none
2021-06-01	F095	high heat tolerant	12	28+MP	0	none	0	none
2021-06-01	F036	high heat tolerant	13	28+MP	0	none	0	none
2021-06-01	F038	high heat tolerant	14	28+MP	0	none	0	none
2021-06-01	F005	high heat tolerant	15	28+MP	0	none	0	none
2021-06-01	F009	high heat tolerant	16	28+MP	0	none	0	none
2021-06-01	F057	high heat tolerant	17	32-MP	0	none	0	none
2021-06-01	F003	high heat tolerant	18	32-MP	0	none	0	none
2021-06-01	F061	high heat tolerant	19	32-MP	0	none	0	none
2021-06-01	F014	high heat tolerant	20	32-MP	0	none	0	none
2021-06-01	F064	high heat tolerant	21	32-MP	0	none	0	none
2021-06-01	F051	high heat tolerant	22	32-MP	0	none	0	none
2021-06-01	F066	high heat tolerant	23	32-MP	0	none	0	none
2021-06-01	F059	high heat tolerant	24	32-MP	0	none	0	none
2021-06-01	F090	high heat tolerant	25	32+MP	0	none	0	none
2021-06-01	F026	high heat tolerant	26	32+MP	0	none	0	none
2021-06-01	F063	high heat tolerant	27	32+MP	0	none	0	none
2021-06-01	F039	high heat tolerant	28	32+MP	0	none	0	none
2021-06-01	F078	high heat tolerant	29	32+MP	0	none	0	none
2021-06-01	F087	high heat tolerant	30	32+MP	0	none	0	none
2021-06-01	F071	high heat tolerant	31	32+MP	0	none	0	none
2021-06-01	F054	high heat tolerant	32	32+MP	0	none	0	none
2021-06-01	F038	high heat tolerant	1	28-MP	0	none	0	none
2021-06-01	F040	high heat tolerant	2	28-MP	0	none	0	none
2021-06-01	F080	high heat tolerant	3	28-MP	0	none	0	none
2021-06-01	F012	high heat tolerant	4	28-MP	0	none	0	none
2021-06-01	F046	high heat tolerant	5	28-MP	0	none	0	none
2021-06-01	F013	high heat tolerant	6	28-MP	0	none	0	none
2021-06-01	F083	high heat tolerant	7	28-MP	0	none	0	none
2021-06-01	F072	high heat tolerant	8	28-MP	0	none	0	none
2021-06-01	F075	high heat tolerant	9	28+MP	0	none	0	none
2021-06-01	F035	high heat tolerant	10	28+MP	0	none	0	none
2021-06-01	F076	high heat tolerant	11	28+MP	0	none	0	none
2021-06-01	F016	high heat tolerant	12	28+MP	0	none	0	none
2021-06-01	F052	high heat tolerant	13	28+MP	0	none	0	none
2021-06-01	F044	high heat tolerant	14	28+MP	0	none	0	none
2021-06-01	F058	high heat tolerant	15	28+MP	0	none	0	none
2021-06-01	F086	high heat tolerant	16	28+MP	0	none	0	none
2021-06-01	F098	high heat tolerant	17	32-MP	0	none	0	none
2021-06-01	F028	high heat tolerant	18	32-MP	0	none	0	none
2021-06-01	F002	high heat tolerant	19	32-MP	0	none	0	none
2021-06-01	F101	high heat tolerant	20	32-MP	0	none	0	none
2021-06-01	F045	high heat tolerant	21	32-MP	0	none	0	none
2021-06-01	F070	high heat tolerant	22	32-MP	0	none	0	none
2021-06-01	F030	high heat tolerant	23	32-MP	0	none	0	none
2021-06-01	F073	high heat tolerant	24	32-MP	0	none	0	none
2021-06-01	F068	high heat tolerant	25	32+MP	0	none	0	none
2021-06-01	F088	high heat tolerant	26	32+MP	0	none	0	none
2021-06-01	F055	high heat tolerant	27	32+MP	0	none	0	none
2021-06-01	F004	high heat tolerant	28	32+MP	0	none	0	none
2021-06-01	F022	high heat tolerant	29	32+MP	0	none	0	none
2021-06-01	F065	high heat tolerant	30	32+MP	0	none	0	none
2021-06-01	F019	high heat tolerant	31	32+MP	0	none	0	none
2021-06-01	F089	high heat tolerant	32	32+MP	0	none	0	none
2021-06-01	F092	high heat tolerant	1	28-MP	0	none	0	none
2021-06-01	F105	high heat tolerant	2	28-MP	0	none	0	none
2021-06-01	F053	high heat tolerant	6	28-MP	0	none	0	none
2021-06-01	F001	high heat tolerant	7	28-MP	0	none	0	none
2021-06-01	F031	high heat tolerant	10	28+MP	0	none	0	none
2021-06-01	F077	high heat tolerant	12	28+MP	0	none	0	none
2021-06-01	F104	high heat tolerant	13	28+MP	0	none	0	none
2021-06-01	F062	high heat tolerant	14	28+MP	0	none	0	none
2021-06-01	F021	high heat tolerant	17	32-MP	0	none	0	none
2021-06-01	F025	high heat tolerant	19	32-MP	0	none	0	none
2021-06-01	F096	high heat tolerant	23	32-MP	0	none	0	none
2021-06-01	F041	high heat tolerant	24	32-MP	0	none	0	none
2021-06-01	F103	high heat tolerant	25	32+MP	0	none	0	none
2021-06-01	F010	high heat tolerant	30	32+MP	0	none	0	none
2021-06-01	F094	high heat tolerant	31	32+MP	0	none	0	none
2021-06-01	F082	high heat tolerant	32	32+MP	0	none	0	none
2021-06-02	F042	high heat tolerant	1	28-MP	0	none	0	none
2021-06-02	F079	high heat tolerant	2	28-MP	0	none	0	none
2021-06-02	F085	high heat tolerant	3	28-MP	0	none	0	none
2021-06-02	F074	high heat tolerant	4	28-MP	0	none	0	none
2021-06-02	F033	high heat tolerant	5	28-MP	0	none	0	none
2021-06-02	F006	high heat tolerant	6	28-MP	0	none	0	none
2021-06-02	F049	high heat tolerant	7	28-MP	0	none	0	none
2021-06-02	F015	high heat tolerant	8	28-MP	0	none	0	none
2021-06-02	F007	high heat tolerant	9	28+MP	0	none	0	none
2021-06-02	F091	high heat tolerant	10	28+MP	0	none	0	none
2021-06-02	F060	high heat tolerant	11	28+MP	0	none	0	none
2021-06-02	F095	high heat tolerant	12	28+MP	0	none	0	none
2021-06-02	F036	high heat tolerant	13	28+MP	0	none	0	none
2021-06-02	F038	high heat tolerant	14	28+MP	0	none	0	none
2021-06-02	F005	high heat tolerant	15	28+MP	0	none	0	none
2021-06-02	F009	high heat tolerant	16	28+MP	0	none	0	none
2021-06-02	F057	high heat tolerant	17	32-MP	0	none	0	none
2021-06-02	F003	high heat tolerant	18	32-MP	0	none	0	none
2021-06-02	F061	high heat tolerant	19	32-MP	0	none	0	none
2021-06-02	F014	high heat tolerant	20	32-MP	0	none	0	none
2021-06-02	F064	high heat tolerant	21	32-MP	0	none	0	none
2021-06-02	F051	high heat tolerant	22	32-MP	0	none	0	none
2021-06-02	F066	high heat tolerant	23	32-MP	0	none	0	none
2021-06-02	F059	high heat tolerant	24	32-MP	0	none	0	none
2021-06-02	F090	high heat tolerant	25	32+MP	0	none	0	none
2021-06-02	F026	high heat tolerant	26	32+MP	0	none	0	none
2021-06-02	F063	high heat tolerant	27	32+MP	0	none	0	none
2021-06-02	F039	high heat tolerant	28	32+MP	0	none	0	none
2021-06-02	F078	high heat tolerant	29	32+MP	0	none	0	none
2021-06-02	F087	high heat tolerant	30	32+MP	0	none	0	none
2021-06-02	F071	high heat tolerant	31	32+MP	0	none	0	none
2021-06-02	F054	high heat tolerant	32	32+MP	0	none	0	none
2021-06-02	F038	high heat tolerant	1	28-MP	0	none	0	none
2021-06-02	F040	high heat tolerant	2	28-MP	0	none	0	none
2021-06-02	F080	high heat tolerant	3	28-MP	0	none	0	none
2021-06-02	F012	high heat tolerant	4	28-MP	0	none	0	none
2021-06-02	F046	high heat tolerant	5	28-MP	0	none	0	none
2021-06-02	F013	high heat tolerant	6	28-MP	0	none	0	none
2021-06-02	F083	high heat tolerant	7	28-MP	0	none	0	none
2021-06-02	F072	high heat tolerant	8	28-MP	0	none	0	none
2021-06-02	F075	high heat tolerant	9	28+MP	0	none	0	none
2021-06-02	F035	high heat tolerant	10	28+MP	0	none	0	none
2021-06-02	F076	high heat tolerant	11	28+MP	0	none	0	none
2021-06-02	F016	high heat tolerant	12	28+MP	0	none	0	none
2021-06-02	F052	high heat tolerant	13	28+MP	0	none	0	none
2021-06-02	F044	high heat tolerant	14	28+MP	0	none	0	none
2021-06-02	F058	high heat tolerant	15	28+MP	0	none	0	none
2021-06-02	F086	high heat tolerant	16	28+MP	0	none	0	none
2021-06-02	F098	high heat tolerant	17	32-MP	0	none	0	none
2021-06-02	F028	high heat tolerant	18	32-MP	0	none	0	none
2021-06-02	F002	high heat tolerant	19	32-MP	0	none	0	none
2021-06-02	F101	high heat tolerant	20	32-MP	0	none	0	none
2021-06-02	F045	high heat tolerant	21	32-MP	0	none	0	none
2021-06-02	F070	high heat tolerant	22	32-MP	0	none	0	none
2021-06-02	F030	high heat tolerant	23	32-MP	0	none	0	none
2021-06-02	F073	high heat tolerant	24	32-MP	0	none	0	none
2021-06-02	F068	high heat tolerant	25	32+MP	0	none	0	none
2021-06-02	F088	high heat tolerant	26	32+MP	0	none	0	none
2021-06-02	F055	high heat tolerant	27	32+MP	0	none	0	none
2021-06-02	F004	high heat tolerant	28	32+MP	0	none	0	none
2021-06-02	F022	high heat tolerant	29	32+MP	0	none	0	none
2021-06-02	F065	high heat tolerant	30	32+MP	0	none	0	none
2021-06-02	F019	high heat tolerant	31	32+MP	0	none	0	none
2021-06-02	F089	high heat tolerant	32	32+MP	0	none	0	none
2021-06-02	F092	high heat tolerant	1	28-MP	0	none	0	none
2021-06-02	F105	high heat tolerant	2	28-MP	0	none	0	none
2021-06-02	F053	high heat tolerant	6	28-MP	0	none	0	none
2021-06-02	F001	high heat tolerant	7	28-MP	0	none	0	none
2021-06-02	F031	high heat tolerant	10	28+MP	0	none	0	none
2021-06-02	F077	high heat tolerant	12	28+MP	0	none	0	none
2021-06-02	F104	high heat tolerant	13	28+MP	0	none	0	none
2021-06-02	F062	high heat tolerant	14	28+MP	0	none	0	none
2021-06-02	F021	high heat tolerant	17	32-MP	0	none	0	none
2021-06-02	F025	high heat tolerant	19	32-MP	0	none	0	none
2021-06-02	F096	high heat tolerant	23	32-MP	0	none	0	none
2021-06-02	F041	high heat tolerant	24	32-MP	0	none	0	none
2021-06-02	F103	high heat tolerant	25	32+MP	0	none	0	none
2021-06-02	F010	high heat tolerant	30	32+MP	0	none	0	none
2021-06-02	F094	high heat tolerant	31	32+MP	0	none	0	none
2021-06-02	F082	high heat tolerant	32	32+MP	0	none	0	none
2021-06-03	F042	high heat tolerant	1	28-MP	0	none	0	none
2021-06-03	F079	high heat tolerant	2	28-MP	0	none	0	none
2021-06-03	F085	high heat tolerant	3	28-MP	0	none	0	none
2021-06-03	F074	high heat tolerant	4	28-MP	0	none	0	none
2021-06-03	F033	high heat tolerant	5	28-MP	0	none	0	none
2021-06-03	F006	high heat tolerant	6	28-MP	0	none	0	none
2021-06-03	F049	high heat tolerant	7	28-MP	0	none	0	none
2021-06-03	F015	high heat tolerant	8	28-MP	0	none	0	none
2021-06-03	F007	high heat tolerant	9	28+MP	0	none	0	none
2021-06-03	F091	high heat tolerant	10	28+MP	0	none	0	none
2021-06-03	F060	high heat tolerant	11	28+MP	0	none	0	none
2021-06-03	F095	high heat tolerant	12	28+MP	0	none	0	none
2021-06-03	F036	high heat tolerant	13	28+MP	0	none	0	none
2021-06-03	F038	high heat tolerant	14	28+MP	0	none	0	none
2021-06-03	F005	high heat tolerant	15	28+MP	0	none	0	none
2021-06-03	F009	high heat tolerant	16	28+MP	0	none	0	none
2021-06-03	F057	high heat tolerant	17	32-MP	0	none	0	none
2021-06-03	F003	high heat tolerant	18	32-MP	0	none	0	none
2021-06-03	F061	high heat tolerant	19	32-MP	0	none	0	none
2021-06-03	F014	high heat tolerant	20	32-MP	0	none	0	none
2021-06-03	F064	high heat tolerant	21	32-MP	0	none	0	none
2021-06-03	F051	high heat tolerant	22	32-MP	0	none	0	none
2021-06-03	F066	high heat tolerant	23	32-MP	0	none	0	none
2021-06-03	F059	high heat tolerant	24	32-MP	0	none	0	none
2021-06-03	F090	high heat tolerant	25	32+MP	0	none	0	none
2021-06-03	F026	high heat tolerant	26	32+MP	0	none	0	none
2021-06-03	F063	high heat tolerant	27	32+MP	0	none	0	none
2021-06-03	F039	high heat tolerant	28	32+MP	0	none	0	none
2021-06-03	F078	high heat tolerant	29	32+MP	0	none	0	none
2021-06-03	F087	high heat tolerant	30	32+MP	0	none	0	none
2021-06-03	F071	high heat tolerant	31	32+MP	0	none	0	none
2021-06-03	F054	high heat tolerant	32	32+MP	0	none	0	none
2021-06-03	F038	high heat tolerant	1	28-MP	0	none	0	none
2021-06-03	F040	high heat tolerant	2	28-MP	0	none	0	none
2021-06-03	F080	high heat tolerant	3	28-MP	0	none	0	none
2021-06-03	F012	high heat tolerant	4	28-MP	0	none	0	none
2021-06-03	F046	high heat tolerant	5	28-MP	0	none	0	none
2021-06-03	F013	high heat tolerant	6	28-MP	0	none	0	none
2021-06-03	F083	high heat tolerant	7	28-MP	0	none	0	none
2021-06-03	F072	high heat tolerant	8	28-MP	0	none	0	none
2021-06-03	F075	high heat tolerant	9	28+MP	0	none	0	none
2021-06-03	F035	high heat tolerant	10	28+MP	0	none	0	none
2021-06-03	F076	high heat tolerant	11	28+MP	0	none	0	none
2021-06-03	F016	high heat tolerant	12	28+MP	0	none	0	none
2021-06-03	F052	high heat tolerant	13	28+MP	0	none	0	none
2021-06-03	F044	high heat tolerant	14	28+MP	0	none	0	none
2021-06-03	F058	high heat tolerant	15	28+MP	0	none	0	none
2021-06-03	F086	high heat tolerant	16	28+MP	0	none	0	none
2021-06-03	F098	high heat tolerant	17	32-MP	0	none	0	none
2021-06-03	F028	high heat tolerant	18	32-MP	0	none	0	none
2021-06-03	F002	high heat tolerant	19	32-MP	0	none	0	none
2021-06-03	F101	high heat tolerant	20	32-MP	0	none	0	none
2021-06-03	F045	high heat tolerant	21	32-MP	0	none	0	none
2021-06-03	F070	high heat tolerant	22	32-MP	0	none	0	none
2021-06-03	F030	high heat tolerant	23	32-MP	0	none	0	none
2021-06-03	F073	high heat tolerant	24	32-MP	0	none	0	none
2021-06-03	F068	high heat tolerant	25	32+MP	0	none	0	none
2021-06-03	F088	high heat tolerant	26	32+MP	0	none	0	none
2021-06-03	F055	high heat tolerant	27	32+MP	0	none	0	none
2021-06-03	F004	high heat tolerant	28	32+MP	0	none	0	none
2021-06-03	F022	high heat tolerant	29	32+MP	0	none	0	none
2021-06-03	F065	high heat tolerant	30	32+MP	0	none	0	none
2021-06-03	F019	high heat tolerant	31	32+MP	0	none	0	none
2021-06-03	F089	high heat tolerant	32	32+MP	0	none	0	none
2021-06-03	F092	high heat tolerant	1	28-MP	0	none	0	none
2021-06-03	F105	high heat tolerant	2	28-MP	0	none	0	none
2021-06-03	F053	high heat tolerant	6	28-MP	0	none	0	none
2021-06-03	F001	high heat tolerant	7	28-MP	0	none	0	none
2021-06-03	F031	high heat tolerant	10	28+MP	0	none	0	none
2021-06-03	F077	high heat tolerant	12	28+MP	0	none	0	none
2021-06-03	F104	high heat tolerant	13	28+MP	0	none	0	none
2021-06-03	F062	high heat tolerant	14	28+MP	0	none	0	none
2021-06-03	F021	high heat tolerant	17	32-MP	0	none	0	none
2021-06-03	F025	high heat tolerant	19	32-MP	0	none	0	none
2021-06-03	F096	high heat tolerant	23	32-MP	0	none	0	none
2021-06-03	F041	high heat tolerant	24	32-MP	0	none	0	none
2021-06-03	F103	high heat tolerant	25	32+MP	0	none	0	none
2021-06-03	F010	high heat tolerant	30	32+MP	0	none	0	none
2021-06-03	F094	high heat tolerant	31	32+MP	0	none	0	none
2021-06-03	F082	high heat tolerant	32	32+MP	0	none	0	none
2021-06-04	F042	high heat tolerant	1	28-MP	0	none	0	none
2021-06-04	F079	high heat tolerant	2	28-MP	0	none	0	none
2021-06-04	F085	high heat tolerant	3	28-MP	0	none	0	none
2021-06-04	F074	high heat tolerant	4	28-MP	0	none	0	none
2021-06-04	F033	high heat tolerant	5	28-MP	0	none	0	none
2021-06-04	F006	high heat tolerant	6	28-MP	0	none	0	none
2021-06-04	F049	high heat tolerant	7	28-MP	0	none	0	none
2021-06-04	F015	high heat tolerant	8	28-MP	0	none	0	none
2021-06-04	F007	high heat tolerant	9	28+MP	0	none	0	none
2021-06-04	F091	high heat tolerant	10	28+MP	0	none	0	none
2021-06-04	F060	high heat tolerant	11	28+MP	0	none	0	none
2021-06-04	F095	high heat tolerant	12	28+MP	0	none	0	none
2021-06-04	F036	high heat tolerant	13	28+MP	0	none	0	none
2021-06-04	F038	high heat tolerant	14	28+MP	0	none	0	none
2021-06-04	F005	high heat tolerant	15	28+MP	0	none	0	none
2021-06-04	F009	high heat tolerant	16	28+MP	0	none	0	none
2021-06-04	F057	high heat tolerant	17	32-MP	0	none	0	none
2021-06-04	F003	high heat tolerant	18	32-MP	0	none	0	none
2021-06-04	F061	high heat tolerant	19	32-MP	0	none	0	none
2021-06-04	F014	high heat tolerant	20	32-MP	0	none	0	none
2021-06-04	F064	high heat tolerant	21	32-MP	0	none	0	none
2021-06-04	F051	high heat tolerant	22	32-MP	0	none	0	none
2021-06-04	F066	high heat tolerant	23	32-MP	0	none	0	none
2021-06-04	F059	high heat tolerant	24	32-MP	0	none	0	none
2021-06-04	F090	high heat tolerant	25	32+MP	0	none	0	none
2021-06-04	F026	high heat tolerant	26	32+MP	0	none	0	none
2021-06-04	F063	high heat tolerant	27	32+MP	0	none	0	none
2021-06-04	F039	high heat tolerant	28	32+MP	0	none	0	none
2021-06-04	F078	high heat tolerant	29	32+MP	0	none	0	none
2021-06-04	F087	high heat tolerant	30	32+MP	0	none	0	none
2021-06-04	F071	high heat tolerant	31	32+MP	0	none	0	none
2021-06-04	F054	high heat tolerant	32	32+MP	0	none	0	none
2021-06-04	F038	high heat tolerant	1	28-MP	0	none	0	none
2021-06-04	F040	high heat tolerant	2	28-MP	0	none	0	none
2021-06-04	F080	high heat tolerant	3	28-MP	0	none	0	none
2021-06-04	F012	high heat tolerant	4	28-MP	0	none	0	none
2021-06-04	F046	high heat tolerant	5	28-MP	0	none	0	none
2021-06-04	F013	high heat tolerant	6	28-MP	0	none	0	none
2021-06-04	F083	high heat tolerant	7	28-MP	0	none	0	none
2021-06-04	F072	high heat tolerant	8	28-MP	0	none	0	none
2021-06-04	F075	high heat tolerant	9	28+MP	0	none	0	none
2021-06-04	F035	high heat tolerant	10	28+MP	0	none	0	none
2021-06-04	F076	high heat tolerant	11	28+MP	0	none	0	none
2021-06-04	F016	high heat tolerant	12	28+MP	0	none	0	none
2021-06-04	F052	high heat tolerant	13	28+MP	0	none	0	none
2021-06-04	F044	high heat tolerant	14	28+MP	0	none	0	none
2021-06-04	F058	high heat tolerant	15	28+MP	0	none	0	none
2021-06-04	F086	high heat tolerant	16	28+MP	0	none	0	none
2021-06-04	F098	high heat tolerant	17	32-MP	0	none	0	none
2021-06-04	F028	high heat tolerant	18	32-MP	0	none	0	none
2021-06-04	F002	high heat tolerant	19	32-MP	0	none	0	none
2021-06-04	F101	high heat tolerant	20	32-MP	0	none	0	none
2021-06-04	F045	high heat tolerant	21	32-MP	0	none	0	none
2021-06-04	F070	high heat tolerant	22	32-MP	0	none	0	none
2021-06-04	F030	high heat tolerant	23	32-MP	0	none	0	none
2021-06-04	F073	high heat tolerant	24	32-MP	0	none	0	none
2021-06-04	F068	high heat tolerant	25	32+MP	0	none	0	none
2021-06-04	F088	high heat tolerant	26	32+MP	0	none	0	none
2021-06-04	F055	high heat tolerant	27	32+MP	0	none	0	none
2021-06-04	F004	high heat tolerant	28	32+MP	0	none	0	none
2021-06-04	F022	high heat tolerant	29	32+MP	0	none	0	none
2021-06-04	F065	high heat tolerant	30	32+MP	0	none	0	none
2021-06-04	F019	high heat tolerant	31	32+MP	0	none	0	none
2021-06-04	F089	high heat tolerant	32	32+MP	0	none	0	none
2021-06-04	F092	high heat tolerant	1	28-MP	0	none	0	none
2021-06-04	F105	high heat tolerant	2	28-MP	0	none	0	none
2021-06-04	F053	high heat tolerant	6	28-MP	0	none	0	none
2021-06-04	F001	high heat tolerant	7	28-MP	0	none	0	none
2021-06-04	F031	high heat tolerant	10	28+MP	0	none	0	none
2021-06-04	F077	high heat tolerant	12	28+MP	0	none	0	none
2021-06-04	F104	high heat tolerant	13	28+MP	0	none	0	none
2021-06-04	F062	high heat tolerant	14	28+MP	0	none	0	none
2021-06-04	F021	high heat tolerant	17	32-MP	0	none	0	none
2021-06-04	F025	high heat tolerant	19	32-MP	0	none	0	none
2021-06-04	F096	high heat tolerant	23	32-MP	0	none	0	none
2021-06-04	F041	high heat tolerant	24	32-MP	0	none	0	none
2021-06-04	F103	high heat tolerant	25	32+MP	0	none	0	none
2021-06-04	F010	high heat tolerant	30	32+MP	0	none	0	none
2021-06-04	F094	high heat tolerant	31	32+MP	0	none	0	none
2021-06-04	F082	high heat tolerant	32	32+MP	0	none	0	none
2021-06-05	F042	high heat tolerant	1	28-MP	0	none	0	none
2021-06-05	F079	high heat tolerant	2	28-MP	0	none	0	none
2021-06-05	F085	high heat tolerant	3	28-MP	0	none	0	none
2021-06-05	F074	high heat tolerant	4	28-MP	0	none	0	none
2021-06-05	F033	high heat tolerant	5	28-MP	0	none	0	none
2021-06-05	F006	high heat tolerant	6	28-MP	0	none	0	none
2021-06-05	F049	high heat tolerant	7	28-MP	0	none	0	none
2021-06-05	F015	high heat tolerant	8	28-MP	0	none	0	none
2021-06-05	F007	high heat tolerant	9	28+MP	0	none	0	none
2021-06-05	F091	high heat tolerant	10	28+MP	0	none	0	none
2021-06-05	F060	high heat tolerant	11	28+MP	0	none	0	none
2021-06-05	F095	high heat tolerant	12	28+MP	0	none	0	none
2021-06-05	F036	high heat tolerant	13	28+MP	0	none	0	none
2021-06-05	F038	high heat tolerant	14	28+MP	0	none	0	none
2021-06-05	F005	high heat tolerant	15	28+MP	0	none	0	none
2021-06-05	F009	high heat tolerant	16	28+MP	0	none	0	none
2021-06-05	F057	high heat tolerant	17	32-MP	0	none	0	none
2021-06-05	F003	high heat tolerant	18	32-MP	0	none	0	none
2021-06-05	F061	high heat tolerant	19	32-MP	0	none	0	none
2021-06-05	F014	high heat tolerant	20	32-MP	0	none	0	none
2021-06-05	F064	high heat tolerant	21	32-MP	0	none	0	none
2021-06-05	F051	high heat tolerant	22	32-MP	0	none	0	none
2021-06-05	F066	high heat tolerant	23	32-MP	0	none	0	none
2021-06-05	F059	high heat tolerant	24	32-MP	0	none	0	none
2021-06-05	F090	high heat tolerant	25	32+MP	0	none	0	none
2021-06-05	F026	high heat tolerant	26	32+MP	0	none	0	none
2021-06-05	F063	high heat tolerant	27	32+MP	0	none	0	none
2021-06-05	F039	high heat tolerant	28	32+MP	0	none	0	none
2021-06-05	F078	high heat tolerant	29	32+MP	0	none	0	none
2021-06-05	F087	high heat tolerant	30	32+MP	0	none	0	none
2021-06-05	F071	high heat tolerant	31	32+MP	0	none	0	none
2021-06-05	F054	high heat tolerant	32	32+MP	0	none	0	none
2021-06-05	F038	high heat tolerant	1	28-MP	0	none	0	none
2021-06-05	F040	high heat tolerant	2	28-MP	0	none	0	none
2021-06-05	F080	high heat tolerant	3	28-MP	0	none	0	none
2021-06-05	F012	high heat tolerant	4	28-MP	0	none	0	none
2021-06-05	F046	high heat tolerant	5	28-MP	0	none	0	none
2021-06-05	F013	high heat tolerant	6	28-MP	0	none	0	none
2021-06-05	F083	high heat tolerant	7	28-MP	0	none	0	none
2021-06-05	F072	high heat tolerant	8	28-MP	0	none	0	none
2021-06-05	F075	high heat tolerant	9	28+MP	0	none	0	none
2021-06-05	F035	high heat tolerant	10	28+MP	0	none	0	none
2021-06-05	F076	high heat tolerant	11	28+MP	0	none	0	none
2021-06-05	F016	high heat tolerant	12	28+MP	0	none	0	none
2021-06-05	F052	high heat tolerant	13	28+MP	0	none	0	none
2021-06-05	F044	high heat tolerant	14	28+MP	0	none	0	none
2021-06-05	F058	high heat tolerant	15	28+MP	0	none	0	none
2021-06-05	F086	high heat tolerant	16	28+MP	0	none	0	none
2021-06-05	F098	high heat tolerant	17	32-MP	0	none	0	none
2021-06-05	F028	high heat tolerant	18	32-MP	0	none	0	none
2021-06-05	F002	high heat tolerant	19	32-MP	0	none	0	none
2021-06-05	F101	high heat tolerant	20	32-MP	0	none	0	none
2021-06-05	F045	high heat tolerant	21	32-MP	0	none	0	none
2021-06-05	F070	high heat tolerant	22	32-MP	0	none	0	none
2021-06-05	F030	high heat tolerant	23	32-MP	0	none	0	none
2021-06-05	F073	high heat tolerant	24	32-MP	0	none	0	none
2021-06-05	F068	high heat tolerant	25	32+MP	0	none	0	none
2021-06-05	F088	high heat tolerant	26	32+MP	0	none	0	none
2021-06-05	F055	high heat tolerant	27	32+MP	0	none	0	none
2021-06-05	F004	high heat tolerant	28	32+MP	0	none	0	none
2021-06-05	F022	high heat tolerant	29	32+MP	0	none	0	none
2021-06-05	F065	high heat tolerant	30	32+MP	0	none	0	none
2021-06-05	F019	high heat tolerant	31	32+MP	0	none	0	none
2021-06-05	F089	high heat tolerant	32	32+MP	0	none	0	none
2021-06-05	F092	high heat tolerant	1	28-MP	0	none	0	none
2021-06-05	F105	high heat tolerant	2	28-MP	0	none	0	none
2021-06-05	F053	high heat tolerant	6	28-MP	0	none	0	none
2021-06-05	F001	high heat tolerant	7	28-MP	0	none	0	none
2021-06-05	F031	high heat tolerant	10	28+MP	0	none	0	none
2021-06-05	F077	high heat tolerant	12	28+MP	0	none	0	none
2021-06-05	F104	high heat tolerant	13	28+MP	0	none	0	none
2021-06-05	F062	high heat tolerant	14	28+MP	0	none	0	none
2021-06-05	F021	high heat tolerant	17	32-MP	0	none	0	none
2021-06-05	F025	high heat tolerant	19	32-MP	0	none	0	none
2021-06-05	F096	high heat tolerant	23	32-MP	0	none	0	none
2021-06-05	F041	high heat tolerant	24	32-MP	0	none	0	none
2021-06-05	F103	high heat tolerant	25	32+MP	0	none	0	none
2021-06-05	F010	high heat tolerant	30	32+MP	0	none	0	none
2021-06-05	F094	high heat tolerant	31	32+MP	0	none	0	none
2021-06-05	F082	high heat tolerant	32	32+MP	0	none	0	none
2021-06-06	F042	high heat tolerant	1	28-MP	0	none	0	none
2021-06-06	F079	high heat tolerant	2	28-MP	0	none	0	none
2021-06-06	F085	high heat tolerant	3	28-MP	0	none	0	none
2021-06-06	F074	high heat tolerant	4	28-MP	0	none	0	none
2021-06-06	F033	high heat tolerant	5	28-MP	0	none	0	none
2021-06-06	F006	high heat tolerant	6	28-MP	0	none	0	none
2021-06-06	F049	high heat tolerant	7	28-MP	0	none	0	none
2021-06-06	F015	high heat tolerant	8	28-MP	0	none	0	none
2021-06-06	F007	high heat tolerant	9	28+MP	0	none	0	none
2021-06-06	F091	high heat tolerant	10	28+MP	0	none	0	none
2021-06-06	F060	high heat tolerant	11	28+MP	0	none	0	none
2021-06-06	F095	high heat tolerant	12	28+MP	0	none	0	none
2021-06-06	F036	high heat tolerant	13	28+MP	0	none	0	none
2021-06-06	F038	high heat tolerant	14	28+MP	0	none	0	none
2021-06-06	F005	high heat tolerant	15	28+MP	0	none	0	none
2021-06-06	F009	high heat tolerant	16	28+MP	0	none	0	none
2021-06-06	F057	high heat tolerant	17	32-MP	0	none	0	none
2021-06-06	F003	high heat tolerant	18	32-MP	0	none	0	none
2021-06-06	F061	high heat tolerant	19	32-MP	0	none	0	none
2021-06-06	F014	high heat tolerant	20	32-MP	0	none	0	none
2021-06-06	F064	high heat tolerant	21	32-MP	0	none	0	none
2021-06-06	F051	high heat tolerant	22	32-MP	0	none	0	none
2021-06-06	F066	high heat tolerant	23	32-MP	0	none	0	none
2021-06-06	F059	high heat tolerant	24	32-MP	0	none	0	none
2021-06-06	F090	high heat tolerant	25	32+MP	0	none	0	none
2021-06-06	F026	high heat tolerant	26	32+MP	0	none	0	none
2021-06-06	F063	high heat tolerant	27	32+MP	0	none	0	none
2021-06-06	F039	high heat tolerant	28	32+MP	0	none	0	none
2021-06-06	F078	high heat tolerant	29	32+MP	0	none	0	none
2021-06-06	F087	high heat tolerant	30	32+MP	0	none	0	none
2021-06-06	F071	high heat tolerant	31	32+MP	0	none	0	none
2021-06-06	F054	high heat tolerant	32	32+MP	0	none	0	none
2021-06-06	F038	high heat tolerant	1	28-MP	0	none	0	none
2021-06-06	F040	high heat tolerant	2	28-MP	0	none	0	none
2021-06-06	F080	high heat tolerant	3	28-MP	0	none	0	none
2021-06-06	F012	high heat tolerant	4	28-MP	0	none	0	none
2021-06-06	F046	high heat tolerant	5	28-MP	0	none	0	none
2021-06-06	F013	high heat tolerant	6	28-MP	0	none	0	none
2021-06-06	F083	high heat tolerant	7	28-MP	0	none	0	none
2021-06-06	F072	high heat tolerant	8	28-MP	0	none	0	none
2021-06-06	F075	high heat tolerant	9	28+MP	0	none	0	none
2021-06-06	F035	high heat tolerant	10	28+MP	0	none	0	none
2021-06-06	F076	high heat tolerant	11	28+MP	0	none	0	none
2021-06-06	F016	high heat tolerant	12	28+MP	0	none	0	none
2021-06-06	F052	high heat tolerant	13	28+MP	0	none	0	none
2021-06-06	F044	high heat tolerant	14	28+MP	0	none	0	none
2021-06-06	F058	high heat tolerant	15	28+MP	0	none	0	none
2021-06-06	F086	high heat tolerant	16	28+MP	0	none	0	none
2021-06-06	F098	high heat tolerant	17	32-MP	0	none	0	none
2021-06-06	F028	high heat tolerant	18	32-MP	0	none	0	none
2021-06-06	F002	high heat tolerant	19	32-MP	0	none	0	none
2021-06-06	F101	high heat tolerant	20	32-MP	0	none	0	none
2021-06-06	F045	high heat tolerant	21	32-MP	0	none	0	none
2021-06-06	F070	high heat tolerant	22	32-MP	0	none	0	none
2021-06-06	F030	high heat tolerant	23	32-MP	0	none	0	none
2021-06-06	F073	high heat tolerant	24	32-MP	0	none	0	none
2021-06-06	F068	high heat tolerant	25	32+MP	0	none	0	none
2021-06-06	F088	high heat tolerant	26	32+MP	0	none	0	none
2021-06-06	F055	high heat tolerant	27	32+MP	0	none	0	none
2021-06-06	F004	high heat tolerant	28	32+MP	0	none	0	none
2021-06-06	F022	high heat tolerant	29	32+MP	0	none	0	none
2021-06-06	F065	high heat tolerant	30	32+MP	0	none	0	none
2021-06-06	F019	high heat tolerant	31	32+MP	0	none	0	none
2021-06-06	F089	high heat tolerant	32	32+MP	0	none	0	none
2021-06-06	F092	high heat tolerant	1	28-MP	0	none	0	none
2021-06-06	F105	high heat tolerant	2	28-MP	0	none	0	none
2021-06-06	F053	high heat tolerant	6	28-MP	0	none	0	none
2021-06-06	F001	high heat tolerant	7	28-MP	0	none	0	none
2021-06-06	F031	high heat tolerant	10	28+MP	0	none	0	none
2021-06-06	F077	high heat tolerant	12	28+MP	0	none	0	none
2021-06-06	F104	high heat tolerant	13	28+MP	0	none	0	none
2021-06-06	F062	high heat tolerant	14	28+MP	0	none	0	none
2021-06-06	F021	high heat tolerant	17	32-MP	0	none	0	none
2021-06-06	F025	high heat tolerant	19	32-MP	0	none	0	none
2021-06-06	F096	high heat tolerant	23	32-MP	0	none	0	none
2021-06-06	F041	high heat tolerant	24	32-MP	0	none	0	none
2021-06-06	F103	high heat tolerant	25	32+MP	0	none	0	none
2021-06-06	F010	high heat tolerant	30	32+MP	0	none	0	none
2021-06-06	F094	high heat tolerant	31	32+MP	0	none	0	none
[truncated: 721 more rows]

## Sheet: Water quality
Date	Genotype	Tank	Treatment	Nitrite (ppb)	Ammonia-nitrogen (ppm)	Nitrate (ppm)	Alkalinity (dKH)	Salinity (ppt)	Temp (°C)	Calcium (ppm)	pH
2020-11-03	moderately heat tolerant	3	28-MP	16.45	0	0	8.3	34.7	27.7	496	8.3
2020-11-03	moderately heat tolerant	6	28-MP	9.87	0	0	8.2	34.8	27.7	498	8.3
2020-11-03	moderately heat tolerant	11	28+MP	3.29	0	0	8.4	34.9	27.7	466	8.3
2020-11-03	moderately heat tolerant	14	28+MP	6.58	0	0	8.7	34.9	27.7	486	8.3
2020-11-03	moderately heat tolerant	21	32-MP	13.16	0	0	8	35	27.9	511	8.3
2020-11-03	moderately heat tolerant	22	32-MP	3.39	0	0	8.3	34.4	27.9	499	8.3
2020-11-03	moderately heat tolerant	28	32+MP	0	0	0	8.4	33.4	27.9	468	8.3
2020-11-03	moderately heat tolerant	32	32+MP	23.03	0	0	10.7	34.6	27.9	468	8.3
2020-11-08	moderately heat tolerant	5	28-MP	13.16	0	0	10	36.7	27.9	500	8.2
2020-11-08	moderately heat tolerant	8	28-MP	16.45	0	0	10.7	36	27.9	499	8.4
2020-11-08	moderately heat tolerant	10	28+MP	13.16	0	0	10.3	36.7	27.9	479	8.4
2020-11-08	moderately heat tolerant	16	28+MP	9.87	0	0	10.3	35.7	27.9	489	8.4
2020-11-08	moderately heat tolerant	18	32-MP	9.87	0	0	10.3	37.2	29.9	499	8.2
2020-11-08	moderately heat tolerant	19	32-MP	16.45	0	0	9.6	35.7	29.9	491	8.2
2020-11-08	moderately heat tolerant	25	32+MP	98.7	0	0	10.7	35.5	29.9	487	8.4
2020-11-08	moderately heat tolerant	31	32+MP	13.16	0	0	10.3	36.5	29.9	487	8.4
2020-11-14	moderately heat tolerant	1	28-MP	29.61	0	0	11.7	36.1	28.1	500	8.2
2020-11-14	moderately heat tolerant	7	28-MP	6.58	0	0	11	35.7	28.1	492	8.3
2020-11-14	moderately heat tolerant	12	28+MP	6.58	0	0	8.5	36.9	28.1	485	8.3
2020-11-14	moderately heat tolerant	15	28+MP	19.74	0	0	10.2	35.4	28.1	476	8.4
2020-11-14	moderately heat tolerant	17	32-MP	13.16	0	0	11.3	37	31.3	509	8.4
2020-11-14	moderately heat tolerant	23	32-MP	3.29	0	0	9	35.8	31.3	444	8.1
2020-11-14	moderately heat tolerant	26	32+MP	0	0	0	10.9	35.8	31.3	501	8.3
2020-11-14	moderately heat tolerant	27	32+MP	6.58	0	0	10.9	36.2	31.3	464	8.3
2020-11-19	moderately heat tolerant	2	28-MP	23.03	0	0	10.3	35.6	28.1	511	8.4
2020-11-19	moderately heat tolerant	4	28-MP	39.48	0	0	8.1	35.8	28.1	485	8.2
2020-11-19	moderately heat tolerant	9	28+MP	16.45	0	0	9.6	35.8	28.1	486	8.2
2020-11-19	moderately heat tolerant	13	28+MP	6.58	0	0	8.2	36.2	28.1	499	8.2
2020-11-19	moderately heat tolerant	20	32-MP	184.24	0.25	2	8.8	36.1	31.7	469	8.2
2020-11-19	moderately heat tolerant	24	32-MP	658	0.25	3	10.1	36.4	31.7	505	8
2020-11-19	moderately heat tolerant	29	32+MP	26.32	0	0	7.2	36.4	31.7	470	8.2
2020-11-19	moderately heat tolerant	30	32+MP	16.45	0	0	8.1	36.3	31.7	501	8.2
2021-05-30	high heat tolerant	3	28-MP	3.29	0	0	9.7	36.1	27.8	465	8.4
2021-05-30	high heat tolerant	4	28-MP	0	0	0	9.4	35.4	27.8	459	8.4
2021-05-30	high heat tolerant	9	28+MP	0	0	0	8.9	33.9	27.8	453	8.4
2021-05-30	high heat tolerant	10	28+MP	9.87	0	0	9.2	33.9	28.1	454	8.4
2021-05-30	high heat tolerant	19	32-MP	3.29	0	0	9.3	35.6	28	478	8.4
2021-05-30	high heat tolerant	24	32-MP	13.16	0	0	10.1	36.8	28	469	8.4
2021-05-30	high heat tolerant	26	32+MP	16.45	0	0	9.5	34.5	28	494	8.4
2021-05-30	high heat tolerant	32	32+MP	13.16	0	0	8.9	34.9	28	454	8.4
2021-06-04	high heat tolerant	5	28-MP	6.58	0	0	10.3	35.5	27.9	450	8.4
2021-06-04	high heat tolerant	6	28-MP	0	0	0	10	35.3	27.9	443	8.4
2021-06-04	high heat tolerant	12	28+MP	32.9	0	0	10	35	27.9	467	8.2
2021-06-04	high heat tolerant	15	28+MP	9.87	0	0	9.3	35.6	27.9	494	8.4
2021-06-04	high heat tolerant	21	32-MP	16.45	0	0	9.5	35.6	30.3	448	8.4
2021-06-04	high heat tolerant	22	32-MP	6.58	0	0	10	35.5	30.3	470	8.4
2021-06-04	high heat tolerant	25	32+MP	9.87	0	0	9.9	35.5	30.3	454	8.4
2021-06-04	high heat tolerant	29	32+MP	16.45	0	0	10.4	35.5	30.3	498	8.4
2021-06-10	high heat tolerant	1	28-MP	9.87	0	0	9.5	35.5	28.3	462	8.4
2021-06-10	high heat tolerant	8	28-MP	6.58	0	0	9.1	34.6	28.3	485	8.4
2021-06-10	high heat tolerant	11	28+MP	0	0	0	9.3	35.6	28.3	468	8.4
2021-06-10	high heat tolerant	13	28+MP	16.45	0	0	8.5	35.8	28.3	496	8.4
2021-06-10	high heat tolerant	17	32-MP	13.13	0	0	9.2	35.7	31.4	497	8.3
2021-06-10	high heat tolerant	18	32-MP	16.45	0	0	9.1	35.7	31.4	500	8.4
2021-06-10	high heat tolerant	27	32+MP	3.29	0	0	9.8	36.3	31.4	496	8.4
2021-06-10	high heat tolerant	30	32+MP	3.29	0	0	9.3	35.5	31.4	492	8.4
2021-06-15	high heat tolerant	2	28-MP	9.87	0	0	9.4	36.1	28.1	480	8.4
2021-06-15	high heat tolerant	7	28-MP	9.87	0	0	9.4	35.6	28.1	456	8.4
2021-06-15	high heat tolerant	14	28+MP	6.58	0	0	9.7	36.5	28.1	468	8.4
2021-06-15	high heat tolerant	16	28+MP	19.74	0	0	9.4	36.5	28.1	498	8.4
2021-06-15	high heat tolerant	20	32-MP	16.45	0	0	9.8	36.2	32.1	487	8.2
2021-06-15	high heat tolerant	23	32-MP	36.19	0	0	9.1	36.5	32.1	498	8.2
2021-06-15	high heat tolerant	28	32+MP	16.45	0	0	10	36.4	32.1	486	8.2
2021-06-15	high heat tolerant	31	32+MP	49.35	0	0	8.4	36.1	32.1	488	8.1

## Sheet: Temp
Date	Time	Water bath	Temp (°C)	Genotype
11/03/2020	00:00:00	1	27.8	moderately heat tolerant
11/03/2020	00:00:00	2	27.8	moderately heat tolerant
11/03/2020	00:10:00	1	27.7	moderately heat tolerant
11/03/2020	00:10:00	2	28.2	moderately heat tolerant
11/03/2020	00:20:00	1	28.2	moderately heat tolerant
11/03/2020	00:20:00	2	28	moderately heat tolerant
11/03/2020	00:30:00	1	28.1	moderately heat tolerant
11/03/2020	00:30:00	2	27.7	moderately heat tolerant
11/03/2020	00:40:00	1	27.9	moderately heat tolerant
11/03/2020	00:40:00	2	28.2	moderately heat tolerant
11/03/2020	00:50:00	1	27.7	moderately heat tolerant
11/03/2020	00:50:00	2	27.9	moderately heat tolerant
11/03/2020	01:00:00	1	28.1	moderately heat tolerant
11/03/2020	01:00:00	2	28	moderately heat tolerant
11/03/2020	01:10:00	1	28.3	moderately heat tolerant
11/03/2020	01:10:00	2	28.1	moderately heat tolerant
11/03/2020	01:20:00	1	28	moderately heat tolerant
11/03/2020	01:20:00	2	27.8	moderately heat tolerant
11/03/2020	01:30:00	1	27.8	moderately heat tolerant
11/03/2020	01:30:00	2	28.3	moderately heat tolerant
11/03/2020	01:40:00	1	27.9	moderately heat tolerant
11/03/2020	01:40:00	2	27.9	moderately heat tolerant
11/03/2020	01:50:00	1	28.3	moderately heat tolerant
11/03/2020	01:50:00	2	27.9	moderately heat tolerant
11/03/2020	02:00:00	1	28.1	moderately heat tolerant
11/03/2020	02:00:00	2	28.2	moderately heat tolerant
11/03/2020	02:10:00	1	27.8	moderately heat tolerant
11/03/2020	02:10:00	2	27.8	moderately heat tolerant
11/03/2020	02:20:00	1	27.8	moderately heat tolerant
11/03/2020	02:20:00	2	28.3	moderately heat tolerant
11/03/2020	02:30:00	1	28.2	moderately heat tolerant
11/03/2020	02:30:00	2	28	moderately heat tolerant
11/03/2020	02:40:00	1	28.2	moderately heat tolerant
11/03/2020	02:40:00	2	27.8	moderately heat tolerant
11/03/2020	02:50:00	1	28	moderately heat tolerant
11/03/2020	02:50:00	2	28.2	moderately heat tolerant
11/03/2020	03:00:00	1	27.8	moderately heat tolerant
11/03/2020	03:00:00	2	27.8	moderately heat tolerant
11/03/2020	03:10:00	1	28.1	moderately heat tolerant
11/03/2020	03:10:00	2	28.2	moderately heat tolerant
11/03/2020	03:20:00	1	28.2	moderately heat tolerant
11/03/2020	03:20:00	2	28.1	moderately heat tolerant
11/03/2020	03:30:00	1	28	moderately heat tolerant
11/03/2020	03:30:00	2	27.8	moderately heat tolerant
11/03/2020	03:40:00	1	27.7	moderately heat tolerant
11/03/2020	03:40:00	2	28.2	moderately heat tolerant
11/03/2020	03:50:00	1	28	moderately heat tolerant
11/03/2020	03:50:00	2	27.8	moderately heat tolerant
11/03/2020	04:00:00	1	28.3	moderately heat tolerant
11/03/2020	04:00:00	2	28.1	moderately heat tolerant
11/03/2020	04:10:00	1	28.1	moderately heat tolerant
11/03/2020	04:10:00	2	28	moderately heat tolerant
11/03/2020	04:20:00	1	27.8	moderately heat tolerant
11/03/2020	04:20:00	2	27.8	moderately heat tolerant
11/03/2020	04:30:00	1	27.9	moderately heat tolerant
11/03/2020	04:30:00	2	28.2	moderately heat tolerant
11/03/2020	04:40:00	1	28.3	moderately heat tolerant
11/03/2020	04:40:00	2	27.9	moderately heat tolerant
11/03/2020	04:50:00	1	28.1	moderately heat tolerant
11/03/2020	04:50:00	2	28.3	moderately heat tolerant
11/03/2020	05:00:00	1	27.8	moderately heat tolerant
11/03/2020	05:00:00	2	28	moderately heat tolerant
11/03/2020	05:10:00	1	27.9	moderately heat tolerant
11/03/2020	05:10:00	2	27.9	moderately heat tolerant
11/03/2020	05:20:00	1	28.2	moderately heat tolerant
11/03/2020	05:20:00	2	28.2	moderately heat tolerant
11/03/2020	05:30:00	1	28.1	moderately heat tolerant
11/03/2020	05:30:00	2	27.8	moderately heat tolerant
11/03/2020	05:40:00	1	27.9	moderately heat tolerant
11/03/2020	05:40:00	2	28.2	moderately heat tolerant
11/03/2020	05:50:00	1	27.7	moderately heat tolerant
11/03/2020	05:50:00	2	28	moderately heat tolerant
11/03/2020	06:00:00	1	28	moderately heat tolerant
11/03/2020	06:00:00	2	27.8	moderately heat tolerant
11/03/2020	06:10:00	1	28.3	moderately heat tolerant
11/03/2020	06:10:00	2	28.3	moderately heat tolerant
11/03/2020	06:20:00	1	28.1	moderately heat tolerant
11/03/2020	06:20:00	2	28	moderately heat tolerant
11/03/2020	06:30:00	1	27.8	moderately heat tolerant
11/03/2020	06:30:00	2	27.7	moderately heat tolerant
11/03/2020	06:40:00	1	27.7	moderately heat tolerant
11/03/2020	06:40:00	2	28.2	moderately heat tolerant
11/03/2020	06:50:00	1	27.5	moderately heat tolerant
11/03/2020	06:50:00	2	27.9	moderately heat tolerant
11/03/2020	07:00:00	1	27.8	moderately heat tolerant
11/03/2020	07:00:00	2	28.1	moderately heat tolerant
11/03/2020	07:10:00	1	28.2	moderately heat tolerant
11/03/2020	07:10:00	2	28.1	moderately heat tolerant
11/03/2020	07:20:00	1	27.7	moderately heat tolerant
11/03/2020	07:20:00	2	27.8	moderately heat tolerant
11/03/2020	07:30:00	1	28.1	moderately heat tolerant
11/03/2020	07:30:00	2	28.2	moderately heat tolerant
11/03/2020	07:40:00	1	27.7	moderately heat tolerant
11/03/2020	07:40:00	2	28	moderately heat tolerant
11/03/2020	07:50:00	1	28.3	moderately heat tolerant
11/03/2020	07:50:00	2	28	moderately heat tolerant
11/03/2020	08:00:00	1	27.8	moderately heat tolerant
11/03/2020	08:00:00	2	28.1	moderately heat tolerant
11/03/2020	08:10:00	1	28.2	moderately heat tolerant
11/03/2020	08:10:00	2	27.8	moderately heat tolerant
11/03/2020	08:20:00	1	28	moderately heat tolerant
11/03/2020	08:20:00	2	28.3	moderately heat tolerant
11/03/2020	08:30:00	1	27.8	moderately heat tolerant
11/03/2020	08:30:00	2	27.9	moderately heat tolerant
11/03/2020	08:40:00	1	28.2	moderately heat tolerant
11/03/2020	08:40:00	2	28	moderately heat tolerant
11/03/2020	08:50:00	1	27.9	moderately heat tolerant
11/03/2020	08:50:00	2	28.2	moderately heat tolerant
11/03/2020	09:00:00	1	27.7	moderately heat tolerant
11/03/2020	09:00:00	2	27.9	moderately heat tolerant
11/03/2020	09:10:00	1	28.2	moderately heat tolerant
11/03/2020	09:10:00	2	27.9	moderately heat tolerant
11/03/2020	09:20:00	1	27.9	moderately heat tolerant
11/03/2020	09:20:00	2	28.2	moderately heat tolerant
11/03/2020	09:30:00	1	27.7	moderately heat tolerant
11/03/2020	09:30:00	2	27.9	moderately heat tolerant
11/03/2020	09:40:00	1	28.2	moderately heat tolerant
11/03/2020	09:40:00	2	27.7	moderately heat tolerant
11/03/2020	09:50:00	1	27.6	moderately heat tolerant
11/03/2020	09:50:00	2	28.3	moderately heat tolerant
11/03/2020	10:00:00	1	27.4	moderately heat tolerant
11/03/2020	10:00:00	2	28	moderately heat tolerant
11/03/2020	10:10:00	1	27.9	moderately heat tolerant
11/03/2020	10:10:00	2	27.8	moderately heat tolerant
11/03/2020	10:20:00	1	28.2	moderately heat tolerant
11/03/2020	10:20:00	2	28.2	moderately heat tolerant
11/03/2020	10:30:00	1	27.8	moderately heat tolerant
11/03/2020	10:30:00	2	28.1	moderately heat tolerant
11/03/2020	10:40:00	1	28.4	moderately heat tolerant
11/03/2020	10:40:00	2	27.8	moderately heat tolerant
11/03/2020	10:50:00	1	28.1	moderately heat tolerant
11/03/2020	10:50:00	2	28.3	moderately heat tolerant
11/03/2020	11:00:00	1	28	moderately heat tolerant
11/03/2020	11:00:00	2	28	moderately heat tolerant
11/03/2020	11:10:00	1	27.9	moderately heat tolerant
11/03/2020	11:10:00	2	27.8	moderately heat tolerant
11/03/2020	11:20:00	1	27.8	moderately heat tolerant
11/03/2020	11:20:00	2	28.1	moderately heat tolerant
11/03/2020	11:30:00	1	28.3	moderately heat tolerant
11/03/2020	11:30:00	2	28.1	moderately heat tolerant
11/03/2020	11:40:00	1	27.9	moderately heat tolerant
11/03/2020	11:40:00	2	27.8	moderately heat tolerant
11/03/2020	11:50:00	1	27.8	moderately heat tolerant
11/03/2020	11:50:00	2	27.8	moderately heat tolerant
11/03/2020	12:00:00	1	28.3	moderately heat tolerant
11/03/2020	12:00:00	2	28.2	moderately heat tolerant
11/03/2020	12:10:00	1	28	moderately heat tolerant
11/03/2020	12:10:00	2	28	moderately heat tolerant
11/03/2020	12:20:00	1	27.8	moderately heat tolerant
11/03/2020	12:20:00	2	27.8	moderately heat tolerant
11/03/2020	12:30:00	1	28.2	moderately heat tolerant
11/03/2020	12:30:00	2	28.3	moderately heat tolerant
11/03/2020	12:40:00	1	28.1	moderately heat tolerant
11/03/2020	12:40:00	2	28	moderately heat tolerant
11/03/2020	12:50:00	1	28.5	moderately heat tolerant
11/03/2020	12:50:00	2	27.8	moderately heat tolerant
11/03/2020	13:00:00	1	28.3	moderately heat tolerant
11/03/2020	13:00:00	2	28	moderately heat tolerant
11/03/2020	13:10:00	1	28.1	moderately heat tolerant
11/03/2020	13:10:00	2	28.1	moderately heat tolerant
11/03/2020	13:20:00	1	28	moderately heat tolerant
11/03/2020	13:20:00	2	27.9	moderately heat tolerant
11/03/2020	13:30:00	1	28	moderately heat tolerant
11/03/2020	13:30:00	2	28	moderately heat tolerant
11/03/2020	13:40:00	1	28.2	moderately heat tolerant
11/03/2020	13:40:00	2	28.1	moderately heat tolerant
11/03/2020	13:50:00	1	27.9	moderately heat tolerant
11/03/2020	13:50:00	2	27.8	moderately heat tolerant
11/03/2020	14:00:00	1	27.9	moderately heat tolerant
11/03/2020	14:00:00	2	28.2	moderately heat tolerant
11/03/2020	14:10:00	1	28.2	moderately heat tolerant
11/03/2020	14:10:00	2	28	moderately heat tolerant
11/03/2020	14:20:00	1	27.8	moderately heat tolerant
11/03/2020	14:20:00	2	27.8	moderately heat tolerant
11/03/2020	14:30:00	1	28	moderately heat tolerant
11/03/2020	14:30:00	2	28.3	moderately heat tolerant
11/03/2020	14:40:00	1	28.1	moderately heat tolerant
11/03/2020	14:40:00	2	28	moderately heat tolerant
11/03/2020	14:50:00	1	27.8	moderately heat tolerant
11/03/2020	14:50:00	2	27.8	moderately heat tolerant
11/03/2020	15:00:00	1	28	moderately heat tolerant
11/03/2020	15:00:00	2	28.2	moderately heat tolerant
11/03/2020	15:10:00	1	28.1	moderately heat tolerant
11/03/2020	15:10:00	2	28	moderately heat tolerant
11/03/2020	15:20:00	1	27.8	moderately heat tolerant
11/03/2020	15:20:00	2	27.8	moderately heat tolerant
11/03/2020	15:30:00	1	28.1	moderately heat tolerant
11/03/2020	15:30:00	2	28.2	moderately heat tolerant
11/03/2020	15:40:00	1	28.1	moderately heat tolerant
11/03/2020	15:40:00	2	28	moderately heat tolerant
11/03/2020	15:50:00	1	27.8	moderately heat tolerant
11/03/2020	15:50:00	2	27.8	moderately heat tolerant
11/03/2020	16:00:00	1	28.1	moderately heat tolerant
11/03/2020	16:00:00	2	28.2	moderately heat tolerant
11/03/2020	16:10:00	1	28.1	moderately heat tolerant
11/03/2020	16:10:00	2	28.1	moderately heat tolerant
11/03/2020	16:20:00	1	27.8	moderately heat tolerant
11/03/2020	16:20:00	2	27.8	moderately heat tolerant
11/03/2020	16:30:00	1	28.1	moderately heat tolerant
11/03/2020	16:30:00	2	28.1	moderately heat tolerant
11/03/2020	16:40:00	1	28	moderately heat tolerant
11/03/2020	16:40:00	2	28	moderately heat tolerant
11/03/2020	16:50:00	1	27.8	moderately heat tolerant
11/03/2020	16:50:00	2	27.9	moderately heat tolerant
11/03/2020	17:00:00	1	28.2	moderately heat tolerant
11/03/2020	17:00:00	2	28.1	moderately heat tolerant
11/03/2020	17:10:00	1	28	moderately heat tolerant
11/03/2020	17:10:00	2	28.1	moderately heat tolerant
11/03/2020	17:20:00	1	27.8	moderately heat tolerant
11/03/2020	17:20:00	2	27.8	moderately heat tolerant
11/03/2020	17:30:00	1	28.2	moderately heat tolerant
11/03/2020	17:30:00	2	28.1	moderately heat tolerant
11/03/2020	17:40:00	1	28	moderately heat tolerant
11/03/2020	17:40:00	2	28.1	moderately heat tolerant
11/03/2020	17:50:00	1	27.8	moderately heat tolerant
11/03/2020	17:50:00	2	27.9	moderately heat tolerant
11/03/2020	18:00:00	1	28.2	moderately heat tolerant
11/03/2020	18:00:00	2	28	moderately heat tolerant
11/03/2020	18:10:00	1	28	moderately heat tolerant
11/03/2020	18:10:00	2	28.2	moderately heat tolerant
11/03/2020	18:20:00	1	27.8	moderately heat tolerant
11/03/2020	18:20:00	2	27.8	moderately heat tolerant
11/03/2020	18:30:00	1	28.2	moderately heat tolerant
11/03/2020	18:30:00	2	27.8	moderately heat tolerant
11/03/2020	18:40:00	1	28	moderately heat tolerant
11/03/2020	18:40:00	2	28.2	moderately heat tolerant
11/03/2020	18:50:00	1	27.8	moderately heat tolerant
11/03/2020	18:50:00	2	27.9	moderately heat tolerant
11/03/2020	19:00:00	1	28.2	moderately heat tolerant
11/03/2020	19:00:00	2	27.8	moderately heat tolerant
11/03/2020	19:10:00	1	28	moderately heat tolerant
11/03/2020	19:10:00	2	28.2	moderately heat tolerant
11/03/2020	19:20:00	1	27.8	moderately heat tolerant
11/03/2020	19:20:00	2	27.9	moderately heat tolerant
11/03/2020	19:30:00	1	28.2	moderately heat tolerant
11/03/2020	19:30:00	2	27.7	moderately heat tolerant
11/03/2020	19:40:00	1	28	moderately heat tolerant
11/03/2020	19:40:00	2	28.3	moderately heat tolerant
11/03/2020	19:50:00	1	27.8	moderately heat tolerant
11/03/2020	19:50:00	2	27.9	moderately heat tolerant
11/03/2020	20:00:00	1	28.2	moderately heat tolerant
11/03/2020	20:00:00	2	27.7	moderately heat tolerant
11/03/2020	20:10:00	1	28	moderately heat tolerant
11/03/2020	20:10:00	2	28.3	moderately heat tolerant
11/03/2020	20:20:00	1	27.8	moderately heat tolerant
11/03/2020	20:20:00	2	28	moderately heat tolerant
11/03/2020	20:30:00	1	28.3	moderately heat tolerant
11/03/2020	20:30:00	2	27.7	moderately heat tolerant
11/03/2020	20:40:00	1	28	moderately heat tolerant
11/03/2020	20:40:00	2	28.3	moderately heat tolerant
11/03/2020	20:50:00	1	27.8	moderately heat tolerant
11/03/2020	20:50:00	2	28	moderately heat tolerant
11/03/2020	21:00:00	1	28.3	moderately heat tolerant
11/03/2020	21:00:00	2	27.8	moderately heat tolerant
11/03/2020	21:10:00	1	28	moderately heat tolerant
11/03/2020	21:10:00	2	28.3	moderately heat tolerant
11/03/2020	21:20:00	1	27.8	moderately heat tolerant
11/03/2020	21:20:00	2	28	moderately heat tolerant
11/03/2020	21:30:00	1	28.3	moderately heat tolerant
11/03/2020	21:30:00	2	27.8	moderately heat tolerant
11/03/2020	21:40:00	1	28	moderately heat tolerant
11/03/2020	21:40:00	2	28.2	moderately heat tolerant
11/03/2020	21:50:00	1	27.8	moderately heat tolerant
11/03/2020	21:50:00	2	28	moderately heat tolerant
11/03/2020	22:00:00	1	28.2	moderately heat tolerant
11/03/2020	22:00:00	2	27.8	moderately heat tolerant
11/03/2020	22:10:00	1	28	moderately heat tolerant
11/03/2020	22:10:00	2	28.1	moderately heat tolerant
11/03/2020	22:20:00	1	27.8	moderately heat tolerant
11/03/2020	22:20:00	2	28.1	moderately heat tolerant
11/03/2020	22:30:00	1	28.1	moderately heat tolerant
11/03/2020	22:30:00	2	27.8	moderately heat tolerant
11/03/2020	22:40:00	1	28.1	moderately heat tolerant
11/03/2020	22:40:00	2	28	moderately heat tolerant
11/03/2020	22:50:00	1	27.8	moderately heat tolerant
11/03/2020	22:50:00	2	28.1	moderately heat tolerant
11/03/2020	23:00:00	1	28.1	moderately heat tolerant
11/03/2020	23:00:00	2	27.8	moderately heat tolerant
11/03/2020	23:10:00	1	28.1	moderately heat tolerant
11/03/2020	23:10:00	2	27.8	moderately heat tolerant
11/03/2020	23:20:00	1	27.8	moderately heat tolerant
11/03/2020	23:20:00	2	28.2	moderately heat tolerant
11/03/2020	23:30:00	1	28.1	moderately heat tolerant
11/03/2020	23:30:00	2	28	moderately heat tolerant
11/03/2020	23:40:00	1	28.1	moderately heat tolerant
11/03/2020	23:40:00	2	27.8	moderately heat tolerant
11/03/2020	23:50:00	1	27.8	moderately heat tolerant
11/03/2020	23:50:00	2	28.2	moderately heat tolerant
11/04/2020	00:00:00	1	28.1	moderately heat tolerant
11/04/2020	00:00:00	2	28	moderately heat tolerant
11/04/2020	00:10:00	1	28.1	moderately heat tolerant
11/04/2020	00:10:00	2	27.8	moderately heat tolerant
11/04/2020	00:20:00	1	27.8	moderately heat tolerant
11/04/2020	00:20:00	2	28.2	moderately heat tolerant
11/04/2020	00:30:00	1	28.1	moderately heat tolerant
11/04/2020	00:30:00	2	27.9	moderately heat tolerant
11/04/2020	00:40:00	1	28.1	moderately heat tolerant
11/04/2020	00:40:00	2	27.7	moderately heat tolerant
11/04/2020	00:50:00	1	27.8	moderately heat tolerant
11/04/2020	00:50:00	2	28.2	moderately heat tolerant
11/04/2020	01:00:00	1	28.1	moderately heat tolerant
11/04/2020	01:00:00	2	27.9	moderately heat tolerant
11/04/2020	01:10:00	1	28.1	moderately heat tolerant
11/04/2020	01:10:00	2	27.8	moderately heat tolerant
11/04/2020	01:20:00	1	27.8	moderately heat tolerant
11/04/2020	01:20:00	2	28.3	moderately heat tolerant
11/04/2020	01:30:00	1	28.1	moderately heat tolerant
11/04/2020	01:30:00	2	28	moderately heat tolerant
11/04/2020	01:40:00	1	28	moderately heat tolerant
11/04/2020	01:40:00	2	27.8	moderately heat tolerant
11/04/2020	01:50:00	1	27.8	moderately heat tolerant
11/04/2020	01:50:00	2	28.3	moderately heat tolerant
11/04/2020	02:00:00	1	28.2	moderately heat tolerant
11/04/2020	02:00:00	2	27.9	moderately heat tolerant
11/04/2020	02:10:00	1	28	moderately heat tolerant
11/04/2020	02:10:00	2	27.8	moderately heat tolerant
11/04/2020	02:20:00	1	27.8	moderately heat tolerant
11/04/2020	02:20:00	2	28.2	moderately heat tolerant
11/04/2020	02:30:00	1	28.3	moderately heat tolerant
11/04/2020	02:30:00	2	27.9	moderately heat tolerant
11/04/2020	02:40:00	1	28	moderately heat tolerant
11/04/2020	02:40:00	2	27.7	moderately heat tolerant
11/04/2020	02:50:00	1	27.8	moderately heat tolerant
11/04/2020	02:50:00	2	28.3	moderately heat tolerant
11/04/2020	03:00:00	1	28.3	moderately heat tolerant
11/04/2020	03:00:00	2	28	moderately heat tolerant
11/04/2020	03:10:00	1	28	moderately heat tolerant
11/04/2020	03:10:00	2	27.8	moderately heat tolerant
11/04/2020	03:20:00	1	27.8	moderately heat tolerant
11/04/2020	03:20:00	2	28.3	moderately heat tolerant
11/04/2020	03:30:00	1	28.3	moderately heat tolerant
11/04/2020	03:30:00	2	27.9	moderately heat tolerant
11/04/2020	03:40:00	1	28	moderately heat tolerant
11/04/2020	03:40:00	2	27.8	moderately heat tolerant
11/04/2020	03:50:00	1	27.8	moderately heat tolerant
11/04/2020	03:50:00	2	28.3	moderately heat tolerant
11/04/2020	04:00:00	1	28.3	moderately heat tolerant
11/04/2020	04:00:00	2	27.9	moderately heat tolerant
11/04/2020	04:10:00	1	28	moderately heat tolerant
11/04/2020	04:10:00	2	27.8	moderately heat tolerant
11/04/2020	04:20:00	1	27.8	moderately heat tolerant
11/04/2020	04:20:00	2	28.3	moderately heat tolerant
11/04/2020	04:30:00	1	28.3	moderately heat tolerant
11/04/2020	04:30:00	2	28	moderately heat tolerant
11/04/2020	04:40:00	1	28	moderately heat tolerant
11/04/2020	04:40:00	2	27.8	moderately heat tolerant
11/04/2020	04:50:00	1	27.8	moderately heat tolerant
11/04/2020	04:50:00	2	28.2	moderately heat tolerant
11/04/2020	05:00:00	1	28.3	moderately heat tolerant
11/04/2020	05:00:00	2	28	moderately heat tolerant
11/04/2020	05:10:00	1	28.1	moderately heat tolerant
11/04/2020	05:10:00	2	27.8	moderately heat tolerant
11/04/2020	05:20:00	1	27.8	moderately heat tolerant
11/04/2020	05:20:00	2	28.3	moderately heat tolerant
11/04/2020	05:30:00	1	27.7	moderately heat tolerant
11/04/2020	05:30:00	2	28	moderately heat tolerant
11/04/2020	05:40:00	1	28.3	moderately heat tolerant
11/04/2020	05:40:00	2	27.8	moderately heat tolerant
11/04/2020	05:50:00	1	28	moderately heat tolerant
11/04/2020	05:50:00	2	27.7	moderately heat tolerant
11/04/2020	06:00:00	1	27.8	moderately heat tolerant
11/04/2020	06:00:00	2	28.3	moderately heat tolerant
11/04/2020	06:10:00	1	28.2	moderately heat tolerant
11/04/2020	06:10:00	2	28	moderately heat tolerant
11/04/2020	06:20:00	1	28.1	moderately heat tolerant
11/04/2020	06:20:00	2	27.8	moderately heat tolerant
11/04/2020	06:30:00	1	28	moderately heat tolerant
11/04/2020	06:30:00	2	27.7	moderately heat tolerant
11/04/2020	06:40:00	1	27.8	moderately heat tolerant
11/04/2020	06:40:00	2	28.3	moderately heat tolerant
11/04/2020	06:50:00	1	28.3	moderately heat tolerant
11/04/2020	06:50:00	2	28	moderately heat tolerant
11/04/2020	07:00:00	1	28.1	moderately heat tolerant
11/04/2020	07:00:00	2	27.8	moderately heat tolerant
11/04/2020	07:10:00	1	27.9	moderately heat tolerant
11/04/2020	07:10:00	2	28	moderately heat tolerant
11/04/2020	07:20:00	1	28	moderately heat tolerant
11/04/2020	07:20:00	2	28.2	moderately heat tolerant
11/04/2020	07:30:00	1	28.1	moderately heat tolerant
11/04/2020	07:30:00	2	27.9	moderately heat tolerant
11/04/2020	07:40:00	1	27.9	moderately heat tolerant
11/04/2020	07:40:00	2	27.8	moderately heat tolerant
11/04/2020	07:50:00	1	27.7	moderately heat tolerant
11/04/2020	07:50:00	2	28.3	moderately heat tolerant
11/04/2020	08:00:00	1	28.3	moderately heat tolerant
11/04/2020	08:00:00	2	28.1	moderately heat tolerant
11/04/2020	08:10:00	1	28	moderately heat tolerant
11/04/2020	08:10:00	2	27.8	moderately heat tolerant
11/04/2020	08:20:00	1	27.8	moderately heat tolerant
11/04/2020	08:20:00	2	27.8	moderately heat tolerant
11/04/2020	08:30:00	1	28.3	moderately heat tolerant
11/04/2020	08:30:00	2	28.7	moderately heat tolerant
11/04/2020	08:40:00	1	28	moderately heat tolerant
11/04/2020	08:40:00	2	28.5	moderately heat tolerant
11/04/2020	08:50:00	1	27.8	moderately heat tolerant
11/04/2020	08:50:00	2	28.4	moderately heat tolerant
11/04/2020	09:00:00	1	27.7	moderately heat tolerant
11/04/2020	09:00:00	2	28.7	moderately heat tolerant
11/04/2020	09:10:00	1	28.3	moderately heat tolerant
11/04/2020	09:10:00	2	28.4	moderately heat tolerant
11/04/2020	09:20:00	1	28	moderately heat tolerant
11/04/2020	09:20:00	2	28.3	moderately heat tolerant
11/04/2020	09:30:00	1	27.8	moderately heat tolerant
11/04/2020	09:30:00	2	28.7	moderately heat tolerant
11/04/2020	09:40:00	1	27.9	moderately heat tolerant
11/04/2020	09:40:00	2	28.5	moderately heat tolerant
11/04/2020	09:50:00	1	28.2	moderately heat tolerant
11/04/2020	09:50:00	2	28.3	moderately heat tolerant
11/04/2020	10:00:00	1	27.9	moderately heat tolerant
11/04/2020	10:00:00	2	28.7	moderately heat tolerant
11/04/2020	10:10:00	1	27.8	moderately heat tolerant
11/04/2020	10:10:00	2	28.6	moderately heat tolerant
11/04/2020	10:20:00	1	28.1	moderately heat tolerant
11/04/2020	10:20:00	2	28.4	moderately heat tolerant
11/04/2020	10:30:00	1	28.1	moderately heat tolerant
11/04/2020	10:30:00	2	28.3	moderately heat tolerant
11/04/2020	10:40:00	1	27.9	moderately heat tolerant
11/04/2020	10:40:00	2	28.8	moderately heat tolerant
11/04/2020	10:50:00	1	27.8	moderately heat tolerant
11/04/2020	10:50:00	2	28.5	moderately heat tolerant
11/04/2020	11:00:00	1	28.1	moderately heat tolerant
11/04/2020	11:00:00	2	28.3	moderately heat tolerant
11/04/2020	11:10:00	1	28.2	moderately heat tolerant
11/04/2020	11:10:00	2	28.6	moderately heat tolerant
11/04/2020	11:20:00	1	28	moderately heat tolerant
11/04/2020	11:20:00	2	28.6	moderately heat tolerant
11/04/2020	11:30:00	1	27.8	moderately heat tolerant
11/04/2020	11:30:00	2	28.4	moderately heat tolerant
11/04/2020	11:40:00	1	28.1	moderately heat tolerant
11/04/2020	11:40:00	2	28.3	moderately heat tolerant
11/04/2020	11:50:00	1	28.2	moderately heat tolerant
11/04/2020	11:50:00	2	28.8	moderately heat tolerant
11/04/2020	12:00:00	1	27.9	moderately heat tolerant
11/04/2020	12:00:00	2	28.5	moderately heat tolerant
11/04/2020	12:10:00	1	27.8	moderately heat tolerant
11/04/2020	12:10:00	2	28.3	moderately heat tolerant
11/04/2020	12:20:00	1	28.1	moderately heat tolerant
11/04/2020	12:20:00	2	28.5	moderately heat tolerant
11/04/2020	12:30:00	1	28.2	moderately heat tolerant
11/04/2020	12:30:00	2	28.6	moderately heat tolerant
11/04/2020	12:40:00	1	28	moderately heat tolerant
11/04/2020	12:40:00	2	28.4	moderately heat tolerant
11/04/2020	12:50:00	1	27.8	moderately heat tolerant
11/04/2020	12:50:00	2	28.3	moderately heat tolerant
11/04/2020	13:00:00	1	28	moderately heat tolerant
11/04/2020	13:00:00	2	28.8	moderately heat tolerant
11/04/2020	13:10:00	1	28.1	moderately heat tolerant
11/04/2020	13:10:00	2	28.6	moderately heat tolerant
11/04/2020	13:20:00	1	27.9	moderately heat tolerant
11/04/2020	13:20:00	2	28.4	moderately heat tolerant
11/04/2020	13:30:00	1	27.7	moderately heat tolerant
11/04/2020	13:30:00	2	28.7	moderately heat tolerant
11/04/2020	13:40:00	1	28.2	moderately heat tolerant
11/04/2020	13:40:00	2	28.6	moderately heat tolerant
11/04/2020	13:50:00	1	27.9	moderately heat tolerant
11/04/2020	13:50:00	2	28.3	moderately heat tolerant
11/04/2020	14:00:00	1	27.7	moderately heat tolerant
11/04/2020	14:00:00	2	28.8	moderately heat tolerant
11/04/2020	14:10:00	1	28.3	moderately heat tolerant
11/04/2020	14:10:00	2	28.5	moderately heat tolerant
11/04/2020	14:20:00	1	27.9	moderately heat tolerant
11/04/2020	14:20:00	2	28.3	moderately heat tolerant
11/04/2020	14:30:00	1	27.8	moderately heat tolerant
11/04/2020	14:30:00	2	28.8	moderately heat tolerant
11/04/2020	14:40:00	1	28.3	moderately heat tolerant
11/04/2020	14:40:00	2	28.5	moderately heat tolerant
11/04/2020	14:50:00	1	28	moderately heat tolerant
11/04/2020	14:50:00	2	28.3	moderately heat tolerant
11/04/2020	15:00:00	1	27.8	moderately heat tolerant
11/04/2020	15:00:00	2	28.8	moderately heat tolerant
11/04/2020	15:10:00	1	28.3	moderately heat tolerant
11/04/2020	15:10:00	2	28.5	moderately heat tolerant
11/04/2020	15:20:00	1	28.1	moderately heat tolerant
11/04/2020	15:20:00	2	28.3	moderately heat tolerant
11/04/2020	15:30:00	1	27.8	moderately heat tolerant
11/04/2020	15:30:00	2	28.7	moderately heat tolerant
11/04/2020	15:40:00	1	28.2	moderately heat tolerant
11/04/2020	15:40:00	2	28.4	moderately heat tolerant
11/04/2020	15:50:00	1	28	moderately heat tolerant
11/04/2020	15:50:00	2	28.5	moderately heat tolerant
11/04/2020	16:00:00	1	27.8	moderately heat tolerant
11/04/2020	16:00:00	2	28.7	moderately heat tolerant
11/04/2020	16:10:00	1	28.1	moderately heat tolerant
11/04/2020	16:10:00	2	28.4	moderately heat tolerant
11/04/2020	16:20:00	1	28.1	moderately heat tolerant
11/04/2020	16:20:00	2	28.5	moderately heat tolerant
11/04/2020	16:30:00	1	27.8	moderately heat tolerant
11/04/2020	16:30:00	2	28.6	moderately heat tolerant
11/04/2020	16:40:00	1	28	moderately heat tolerant
11/04/2020	16:40:00	2	28.3	moderately heat tolerant
11/04/2020	16:50:00	1	28.1	moderately heat tolerant
11/04/2020	16:50:00	2	28.6	moderately heat tolerant
11/04/2020	17:00:00	1	27.9	moderately heat tolerant
11/04/2020	17:00:00	2	28.6	moderately heat tolerant
11/04/2020	17:10:00	1	27.7	moderately heat tolerant
11/04/2020	17:10:00	2	28.3	moderately heat tolerant
11/04/2020	17:20:00	1	28.2	moderately heat tolerant
11/04/2020	17:20:00	2	28.6	moderately heat tolerant
11/04/2020	17:30:00	1	27.9	moderately heat tolerant
11/04/2020	17:30:00	2	28.5	moderately heat tolerant
11/04/2020	17:40:00	1	27.8	moderately heat tolerant
11/04/2020	17:40:00	2	28.3	moderately heat tolerant
11/04/2020	17:50:00	1	28.3	moderately heat tolerant
11/04/2020	17:50:00	2	28.7	moderately heat tolerant
11/04/2020	18:00:00	1	28	moderately heat tolerant
11/04/2020	18:00:00	2	28.5	moderately heat tolerant
11/04/2020	18:10:00	1	27.8	moderately heat tolerant
11/04/2020	18:10:00	2	28.3	moderately heat tolerant
11/04/2020	18:20:00	1	28.3	moderately heat tolerant
11/04/2020	18:20:00	2	28.7	moderately heat tolerant
11/04/2020	18:30:00	1	28.1	moderately heat tolerant
11/04/2020	18:30:00	2	28.5	moderately heat tolerant
11/04/2020	18:40:00	1	27.8	moderately heat tolerant
11/04/2020	18:40:00	2	28.3	moderately heat tolerant
11/04/2020	18:50:00	1	28	moderately heat tolerant
11/04/2020	18:50:00	2	28.7	moderately heat tolerant
11/04/2020	19:00:00	1	28.1	moderately heat tolerant
11/04/2020	19:00:00	2	28.5	moderately heat tolerant
11/04/2020	19:10:00	1	27.9	moderately heat tolerant
11/04/2020	19:10:00	2	28.3	moderately heat tolerant
11/04/2020	19:20:00	1	27.7	moderately heat tolerant
11/04/2020	19:20:00	2	28.7	moderately heat tolerant
11/04/2020	19:30:00	1	28.3	moderately heat tolerant
11/04/2020	19:30:00	2	28.4	moderately heat tolerant
11/04/2020	19:40:00	1	28	moderately heat tolerant
11/04/2020	19:40:00	2	28.2	moderately heat tolerant
11/04/2020	19:50:00	1	27.8	moderately heat tolerant
11/04/2020	19:50:00	2	28.8	moderately heat tolerant
11/04/2020	20:00:00	1	28.2	moderately heat tolerant
11/04/2020	20:00:00	2	28.5	moderately heat tolerant
11/04/2020	20:10:00	1	28	moderately heat tolerant
11/04/2020	20:10:00	2	28.3	moderately heat tolerant
11/04/2020	20:20:00	1	27.8	moderately heat tolerant
11/04/2020	20:20:00	2	28.7	moderately heat tolerant
11/04/2020	20:30:00	1	27.9	moderately heat tolerant
11/04/2020	20:30:00	2	28.4	moderately heat tolerant
11/04/2020	20:40:00	1	28.1	moderately heat tolerant
11/04/2020	20:40:00	2	28.4	moderately heat tolerant
11/04/2020	20:50:00	1	27.9	moderately heat tolerant
11/04/2020	20:50:00	2	28.7	moderately heat tolerant
11/04/2020	21:00:00	1	27.7	moderately heat tolerant
11/04/2020	21:00:00	2	28.4	moderately heat tolerant
11/04/2020	21:10:00	1	28.2	moderately heat tolerant
11/04/2020	21:10:00	2	28.5	moderately heat tolerant
11/04/2020	21:20:00	1	28	moderately heat tolerant
11/04/2020	21:20:00	2	28.6	moderately heat tolerant
11/04/2020	21:30:00	1	27.8	moderately heat tolerant
11/04/2020	21:30:00	2	28.4	moderately heat tolerant
11/04/2020	21:40:00	1	28.3	moderately heat tolerant
11/04/2020	21:40:00	2	28.6	moderately heat tolerant
11/04/2020	21:50:00	1	28	moderately heat tolerant
11/04/2020	21:50:00	2	28.6	moderately heat tolerant
11/04/2020	22:00:00	1	27.8	moderately heat tolerant
11/04/2020	22:00:00	2	28.3	moderately heat tolerant
11/04/2020	22:10:00	1	28.1	moderately heat tolerant
11/04/2020	22:10:00	2	28.6	moderately heat tolerant
11/04/2020	22:20:00	1	28.1	moderately heat tolerant
11/04/2020	22:20:00	2	28.5	moderately heat tolerant
11/04/2020	22:30:00	1	27.9	moderately heat tolerant
11/04/2020	22:30:00	2	28.3	moderately heat tolerant
11/04/2020	22:40:00	1	27.8	moderately heat tolerant
11/04/2020	22:40:00	2	28.7	moderately heat tolerant
11/04/2020	22:50:00	1	28.2	moderately heat tolerant
11/04/2020	22:50:00	2	28.6	moderately heat tolerant
11/04/2020	23:00:00	1	27.9	moderately heat tolerant
11/04/2020	23:00:00	2	28.3	moderately heat tolerant
11/04/2020	23:10:00	1	27.7	moderately heat tolerant
11/04/2020	23:10:00	2	28.8	moderately heat tolerant
11/04/2020	23:20:00	1	28.3	moderately heat tolerant
11/04/2020	23:20:00	2	28.5	moderately heat tolerant
11/04/2020	23:30:00	1	28	moderately heat tolerant
11/04/2020	23:30:00	2	28.3	moderately heat tolerant
11/04/2020	23:40:00	1	27.8	moderately heat tolerant
11/04/2020	23:40:00	2	28.8	moderately heat tolerant
11/04/2020	23:50:00	1	28.2	moderately heat tolerant
11/04/2020	23:50:00	2	28.5	moderately heat tolerant
11/05/2020	00:00:00	1	28	moderately heat tolerant
11/05/2020	00:00:00	2	28.3	moderately heat tolerant
11/05/2020	00:10:00	1	27.9	moderately heat tolerant
11/05/2020	00:10:00	2	28.8	moderately heat tolerant
11/05/2020	00:20:00	1	27.7	moderately heat tolerant
11/05/2020	00:20:00	2	28.5	moderately heat tolerant
11/05/2020	00:30:00	1	28.2	moderately heat tolerant
11/05/2020	00:30:00	2	28.3	moderately heat tolerant
11/05/2020	00:40:00	1	28	moderately heat tolerant
11/05/2020	00:40:00	2	28.7	moderately heat tolerant
11/05/2020	00:50:00	1	27.8	moderately heat tolerant
11/05/2020	00:50:00	2	28.4	moderately heat tolerant
11/05/2020	01:00:00	1	28.3	moderately heat tolerant
11/05/2020	01:00:00	2	28.2	moderately heat tolerant
11/05/2020	01:10:00	1	28.1	moderately heat tolerant
11/05/2020	01:10:00	2	28.8	moderately heat tolerant
11/05/2020	01:20:00	1	27.8	moderately heat tolerant
11/05/2020	01:20:00	2	28.5	moderately heat tolerant
11/05/2020	01:30:00	1	28.1	moderately heat tolerant
11/05/2020	01:30:00	2	28.3	moderately heat tolerant
11/05/2020	01:40:00	1	28.1	moderately heat tolerant
11/05/2020	01:40:00	2	28.7	moderately heat tolerant
11/05/2020	01:50:00	1	27.9	moderately heat tolerant
11/05/2020	01:50:00	2	28.4	moderately heat tolerant
11/05/2020	02:00:00	1	27.7	moderately heat tolerant
11/05/2020	02:00:00	2	28.3	moderately heat tolerant
11/05/2020	02:10:00	1	28.2	moderately heat tolerant
11/05/2020	02:10:00	2	28.6	moderately heat tolerant
11/05/2020	02:20:00	1	28	moderately heat tolerant
11/05/2020	02:20:00	2	28.3	moderately heat tolerant
11/05/2020	02:30:00	1	27.8	moderately heat tolerant
11/05/2020	02:30:00	2	28.4	moderately heat tolerant
11/05/2020	02:40:00	1	28.3	moderately heat tolerant
11/05/2020	02:40:00	2	28.7	moderately heat tolerant
11/05/2020	02:50:00	1	28	moderately heat tolerant
11/05/2020	02:50:00	2	28.4	moderately heat tolerant
11/05/2020	03:00:00	1	27.8	moderately heat tolerant
11/05/2020	03:00:00	2	28.6	moderately heat tolerant
11/05/2020	03:10:00	1	28.2	moderately heat tolerant
11/05/2020	03:10:00	2	28.6	moderately heat tolerant
11/05/2020	03:20:00	1	28.1	moderately heat tolerant
11/05/2020	03:20:00	2	28.4	moderately heat tolerant
11/05/2020	03:30:00	1	27.8	moderately heat tolerant
11/05/2020	03:30:00	2	28.7	moderately heat tolerant
11/05/2020	03:40:00	1	27.9	moderately heat tolerant
11/05/2020	03:40:00	2	28.6	moderately heat tolerant
11/05/2020	03:50:00	1	28.2	moderately heat tolerant
11/05/2020	03:50:00	2	28.3	moderately heat tolerant
11/05/2020	04:00:00	1	27.9	moderately heat tolerant
11/05/2020	04:00:00	2	28.7	moderately heat tolerant
11/05/2020	04:10:00	1	27.8	moderately heat tolerant
11/05/2020	04:10:00	2	28.6	moderately heat tolerant
11/05/2020	04:20:00	1	28.3	moderately heat tolerant
11/05/2020	04:20:00	2	28.3	moderately heat tolerant
11/05/2020	04:30:00	1	28	moderately heat tolerant
11/05/2020	04:30:00	2	28.8	moderately heat tolerant
11/05/2020	04:40:00	1	27.8	moderately heat tolerant
11/05/2020	04:40:00	2	28.5	moderately heat tolerant
11/05/2020	04:50:00	1	28.1	moderately heat tolerant
11/05/2020	04:50:00	2	28.3	moderately heat tolerant
11/05/2020	05:00:00	1	28.1	moderately heat tolerant
11/05/2020	05:00:00	2	28.8	moderately heat tolerant
11/05/2020	05:10:00	1	27.9	moderately heat tolerant
11/05/2020	05:10:00	2	28.5	moderately heat tolerant
11/05/2020	05:20:00	1	27.8	moderately heat tolerant
11/05/2020	05:20:00	2	28.3	moderately heat tolerant
11/05/2020	05:30:00	1	27.9	moderately heat tolerant
11/05/2020	05:30:00	2	28.7	moderately heat tolerant
11/05/2020	05:40:00	1	28.2	moderately heat tolerant
11/05/2020	05:40:00	2	28.6	moderately heat tolerant
11/05/2020	05:50:00	1	28	moderately heat tolerant
11/05/2020	05:50:00	2	28.4	moderately heat tolerant
11/05/2020	06:00:00	1	27.9	moderately heat tolerant
11/05/2020	06:00:00	2	28.3	moderately heat tolerant
11/05/2020	06:10:00	1	27.8	moderately heat tolerant
11/05/2020	06:10:00	2	28.8	moderately heat tolerant
11/05/2020	06:20:00	1	28.2	moderately heat tolerant
11/05/2020	06:20:00	2	28.5	moderately heat tolerant
11/05/2020	06:30:00	1	28.1	moderately heat tolerant
11/05/2020	06:30:00	2	28.3	moderately heat tolerant
11/05/2020	06:40:00	1	27.9	moderately heat tolerant
11/05/2020	06:40:00	2	28.3	moderately heat tolerant
11/05/2020	06:50:00	1	27.8	moderately heat tolerant
11/05/2020	06:50:00	2	28.7	moderately heat tolerant
11/05/2020	07:00:00	1	27.7	moderately heat tolerant
11/05/2020	07:00:00	2	28.4	moderately heat tolerant
11/05/2020	07:10:00	1	28.3	moderately heat tolerant
11/05/2020	07:10:00	2	28.3	moderately heat tolerant
11/05/2020	07:20:00	1	28	moderately heat tolerant
11/05/2020	07:20:00	2	28.7	moderately heat tolerant
11/05/2020	07:30:00	1	27.9	moderately heat tolerant
11/05/2020	07:30:00	2	28.6	moderately heat tolerant
11/05/2020	07:40:00	1	27.8	moderately heat tolerant
11/05/2020	07:40:00	2	28.5	moderately heat tolerant
11/05/2020	07:50:00	1	28.2	moderately heat tolerant
11/05/2020	07:50:00	2	28.3	moderately heat tolerant
11/05/2020	08:00:00	1	28.1	moderately heat tolerant
11/05/2020	08:00:00	2	28.8	moderately heat tolerant
11/05/2020	08:10:00	1	27.9	moderately heat tolerant
11/05/2020	08:10:00	2	28.5	moderately heat tolerant
11/05/2020	08:20:00	1	27.8	moderately heat tolerant
11/05/2020	08:20:00	2	28.3	moderately heat tolerant
11/05/2020	08:30:00	1	28.3	moderately heat tolerant
11/05/2020	08:30:00	2	28.8	moderately heat tolerant
11/05/2020	08:40:00	1	28.1	moderately heat tolerant
11/05/2020	08:40:00	2	28.6	moderately heat tolerant
11/05/2020	08:50:00	1	27.8	moderately heat tolerant
11/05/2020	08:50:00	2	28.3	moderately heat tolerant
11/05/2020	09:00:00	1	28.3	moderately heat tolerant
11/05/2020	09:00:00	2	29	moderately heat tolerant
11/05/2020	09:10:00	1	28.1	moderately heat tolerant
11/05/2020	09:10:00	2	29	moderately heat tolerant
11/05/2020	09:20:00	1	28	moderately heat tolerant
11/05/2020	09:20:00	2	28.7	moderately heat tolerant
11/05/2020	09:30:00	1	27.9	moderately heat tolerant
11/05/2020	09:30:00	2	29.3	moderately heat tolerant
11/05/2020	09:40:00	1	27.8	moderately heat tolerant
11/05/2020	09:40:00	2	29	moderately heat tolerant
11/05/2020	09:50:00	1	28	moderately heat tolerant
11/05/2020	09:50:00	2	28.8	moderately heat tolerant
11/05/2020	10:00:00	1	28.2	moderately heat tolerant
11/05/2020	10:00:00	2	29.1	moderately heat tolerant
11/05/2020	10:10:00	1	28	moderately heat tolerant
11/05/2020	10:10:00	2	29.1	moderately heat tolerant
11/05/2020	10:20:00	1	27.9	moderately heat tolerant
11/05/2020	10:20:00	2	28.8	moderately heat tolerant
11/05/2020	10:30:00	1	27.8	moderately heat tolerant
11/05/2020	10:30:00	2	28.8	moderately heat tolerant
11/05/2020	10:40:00	1	27.8	moderately heat tolerant
11/05/2020	10:40:00	2	29.2	moderately heat tolerant
11/05/2020	10:50:00	1	28.3	moderately heat tolerant
11/05/2020	10:50:00	2	29	moderately heat tolerant
11/05/2020	11:00:00	1	28	moderately heat tolerant
11/05/2020	11:00:00	2	28.8	moderately heat tolerant
11/05/2020	11:10:00	1	27.9	moderately heat tolerant
11/05/2020	11:10:00	2	29.1	moderately heat tolerant
11/05/2020	11:20:00	1	27.9	moderately heat tolerant
11/05/2020	11:20:00	2	29.1	moderately heat tolerant
11/05/2020	11:30:00	1	27.8	moderately heat tolerant
11/05/2020	11:30:00	2	29	moderately heat tolerant
11/05/2020	11:40:00	1	28	moderately heat tolerant
11/05/2020	11:40:00	2	28.8	moderately heat tolerant
11/05/2020	11:50:00	1	28.1	moderately heat tolerant
11/05/2020	11:50:00	2	29.3	moderately heat tolerant
11/05/2020	12:00:00	1	28	moderately heat tolerant
11/05/2020	12:00:00	2	29	moderately heat tolerant
11/05/2020	12:10:00	1	27.9	moderately heat tolerant
11/05/2020	12:10:00	2	28.8	moderately heat tolerant
11/05/2020	12:20:00	1	27.8	moderately heat tolerant
11/05/2020	12:20:00	2	29.1	moderately heat tolerant
11/05/2020	12:30:00	1	27.8	moderately heat tolerant
11/05/2020	12:30:00	2	29.1	moderately heat tolerant
11/05/2020	12:40:00	1	28.3	moderately heat tolerant
11/05/2020	12:40:00	2	28.9	moderately heat tolerant
11/05/2020	12:50:00	1	28	moderately heat tolerant
11/05/2020	12:50:00	2	28.8	moderately heat tolerant
11/05/2020	13:00:00	1	27.9	moderately heat tolerant
11/05/2020	13:00:00	2	29.2	moderately heat tolerant
11/05/2020	13:10:00	1	27.8	moderately heat tolerant
11/05/2020	13:10:00	2	28.9	moderately heat tolerant
11/05/2020	13:20:00	1	28.3	moderately heat tolerant
11/05/2020	13:20:00	2	28.7	moderately heat tolerant
11/05/2020	13:30:00	1	28	moderately heat tolerant
11/05/2020	13:30:00	2	29.3	moderately heat tolerant
11/05/2020	13:40:00	1	27.8	moderately heat tolerant
11/05/2020	13:40:00	2	29	moderately heat tolerant
11/05/2020	13:50:00	1	28.2	moderately heat tolerant
11/05/2020	13:50:00	2	29	moderately heat tolerant
11/05/2020	14:00:00	1	28.1	moderately heat tolerant
11/05/2020	14:00:00	2	29.2	moderately heat tolerant
11/05/2020	14:10:00	1	27.9	moderately heat tolerant
11/05/2020	14:10:00	2	28.9	moderately heat tolerant
11/05/2020	14:20:00	1	27.7	moderately heat tolerant
11/05/2020	14:20:00	2	29.2	moderately heat tolerant
11/05/2020	14:30:00	1	28.3	moderately heat tolerant
11/05/2020	14:30:00	2	29.1	moderately heat tolerant
11/05/2020	14:40:00	1	28	moderately heat tolerant
11/05/2020	14:40:00	2	28.8	moderately heat tolerant
11/05/2020	14:50:00	1	27.8	moderately heat tolerant
11/05/2020	14:50:00	2	29.2	moderately heat tolerant
11/05/2020	15:00:00	1	28.3	moderately heat tolerant
11/05/2020	15:00:00	2	29	moderately heat tolerant
11/05/2020	15:10:00	1	28	moderately heat tolerant
11/05/2020	15:10:00	2	28.7	moderately heat tolerant
11/05/2020	15:20:00	1	27.8	moderately heat tolerant
11/05/2020	15:20:00	2	29.2	moderately heat tolerant
11/05/2020	15:30:00	1	28.1	moderately heat tolerant
11/05/2020	15:30:00	2	28.9	moderately heat tolerant
11/05/2020	15:40:00	1	28.1	moderately heat tolerant
11/05/2020	15:40:00	2	28.8	moderately heat tolerant
11/05/2020	15:50:00	1	27.9	moderately heat tolerant
11/05/2020	15:50:00	2	29.1	moderately heat tolerant
11/05/2020	16:00:00	1	27.7	moderately heat tolerant
11/05/2020	16:00:00	2	28.8	moderately heat tolerant
11/05/2020	16:10:00	1	28.3	moderately heat tolerant
11/05/2020	16:10:00	2	29.2	moderately heat tolerant
11/05/2020	16:20:00	1	27.9	moderately heat tolerant
11/05/2020	16:20:00	2	29.1	moderately heat tolerant
11/05/2020	16:30:00	1	27.8	moderately heat tolerant
11/05/2020	16:30:00	2	28.8	moderately heat tolerant
11/05/2020	16:40:00	1	28.3	moderately heat tolerant
11/05/2020	16:40:00	2	29.3	moderately heat tolerant
11/05/2020	16:50:00	1	28	moderately heat tolerant
11/05/2020	16:50:00	2	29	moderately heat tolerant
11/05/2020	17:00:00	1	27.8	moderately heat tolerant
11/05/2020	17:00:00	2	28.7	moderately heat tolerant
11/05/2020	17:10:00	1	28.2	moderately heat tolerant
11/05/2020	17:10:00	2	29.2	moderately heat tolerant
11/05/2020	17:20:00	1	28	moderately heat tolerant
11/05/2020	17:20:00	2	29	moderately heat tolerant
11/05/2020	17:30:00	1	27.8	moderately heat tolerant
11/05/2020	17:30:00	2	29	moderately heat tolerant
11/05/2020	17:40:00	1	28.1	moderately heat tolerant
11/05/2020	17:40:00	2	29.1	moderately heat tolerant
11/05/2020	17:50:00	1	28.1	moderately heat tolerant
11/05/2020	17:50:00	2	28.8	moderately heat tolerant
11/05/2020	18:00:00	1	27.8	moderately heat tolerant
11/05/2020	18:00:00	2	29.3	moderately heat tolerant
11/05/2020	18:10:00	1	28	moderately heat tolerant
11/05/2020	18:10:00	2	29	moderately heat tolerant
11/05/2020	18:20:00	1	28.1	moderately heat tolerant
11/05/2020	18:20:00	2	28.8	moderately heat tolerant
11/05/2020	18:30:00	1	27.9	moderately heat tolerant
11/05/2020	18:30:00	2	29.2	moderately heat tolerant
11/05/2020	18:40:00	1	27.7	moderately heat tolerant
11/05/2020	18:40:00	2	28.9	moderately heat tolerant
11/05/2020	18:50:00	1	28.2	moderately heat tolerant
11/05/2020	18:50:00	2	29	moderately heat tolerant
11/05/2020	19:00:00	1	28	moderately heat tolerant
11/05/2020	19:00:00	2	29.1	moderately heat tolerant
11/05/2020	19:10:00	1	27.8	moderately heat tolerant
11/05/2020	19:10:00	2	28.8	moderately heat tolerant
11/05/2020	19:20:00	1	28.3	moderately heat tolerant
11/05/2020	19:20:00	2	29.3	moderately heat tolerant
11/05/2020	19:30:00	1	28	moderately heat tolerant
11/05/2020	19:30:00	2	29	moderately heat tolerant
11/05/2020	19:40:00	1	27.8	moderately heat tolerant
11/05/2020	19:40:00	2	28.7	moderately heat tolerant
11/05/2020	19:50:00	1	28.1	moderately heat tolerant
11/05/2020	19:50:00	2	29.2	moderately heat tolerant
11/05/2020	20:00:00	1	28.1	moderately heat tolerant
11/05/2020	20:00:00	2	28.9	moderately heat tolerant
11/05/2020	20:10:00	1	27.8	moderately heat tolerant
11/05/2020	20:10:00	2	28.9	moderately heat tolerant
11/05/2020	20:20:00	1	27.8	moderately heat tolerant
11/05/2020	20:20:00	2	29.1	moderately heat tolerant
11/05/2020	20:30:00	1	28.1	moderately heat tolerant
11/05/2020	20:30:00	2	28.8	moderately heat tolerant
11/05/2020	20:40:00	1	27.9	moderately heat tolerant
11/05/2020	20:40:00	2	29.2	moderately heat tolerant
11/05/2020	20:50:00	1	27.7	moderately heat tolerant
11/05/2020	20:50:00	2	29	moderately heat tolerant
11/05/2020	21:00:00	1	28.3	moderately heat tolerant
11/05/2020	21:00:00	2	28.7	moderately heat tolerant
11/05/2020	21:10:00	1	28	moderately heat tolerant
11/05/2020	21:10:00	2	29.2	moderately heat tolerant
11/05/2020	21:20:00	1	27.8	moderately heat tolerant
11/05/2020	21:20:00	2	28.9	moderately heat tolerant
11/05/2020	21:30:00	1	28.3	moderately heat tolerant
11/05/2020	21:30:00	2	29	moderately heat tolerant
11/05/2020	21:40:00	1	28	moderately heat tolerant
11/05/2020	21:40:00	2	29.1	moderately heat tolerant
11/05/2020	21:50:00	1	27.8	moderately heat tolerant
11/05/2020	21:50:00	2	28.8	moderately heat tolerant
11/05/2020	22:00:00	1	28.1	moderately heat tolerant
11/05/2020	22:00:00	2	29.2	moderately heat tolerant
11/05/2020	22:10:00	1	28.1	moderately heat tolerant
11/05/2020	22:10:00	2	29	moderately heat tolerant
11/05/2020	22:20:00	1	28	moderately heat tolerant
11/05/2020	22:20:00	2	28.8	moderately heat tolerant
11/05/2020	22:30:00	1	27.8	moderately heat tolerant
11/05/2020	22:30:00	2	29.3	moderately heat tolerant
11/05/2020	22:40:00	1	28.3	moderately heat tolerant
11/05/2020	22:40:00	2	28.9	moderately heat tolerant
11/05/2020	22:50:00	1	27.9	moderately heat tolerant
11/05/2020	22:50:00	2	29	moderately heat tolerant
11/05/2020	23:00:00	1	27.8	moderately heat tolerant
11/05/2020	23:00:00	2	29.1	moderately heat tolerant
11/05/2020	23:10:00	1	28.3	moderately heat tolerant
11/05/2020	23:10:00	2	28.9	moderately heat tolerant
11/05/2020	23:20:00	1	28	moderately heat tolerant
11/05/2020	23:20:00	2	29.2	moderately heat tolerant
11/05/2020	23:30:00	1	27.8	moderately heat tolerant
11/05/2020	23:30:00	2	29	moderately heat tolerant
11/05/2020	23:40:00	1	28.1	moderately heat tolerant
11/05/2020	23:40:00	2	28.8	moderately heat tolerant
11/05/2020	23:50:00	1	28.1	moderately heat tolerant
11/05/2020	23:50:00	2	29.3	moderately heat tolerant
11/06/2020	00:00:00	1	27.9	moderately heat tolerant
11/06/2020	00:00:00	2	29	moderately heat tolerant
11/06/2020	00:10:00	1	27.8	moderately heat tolerant
11/06/2020	00:10:00	2	28.7	moderately heat tolerant
11/06/2020	00:20:00	1	28.3	moderately heat tolerant
11/06/2020	00:20:00	2	29.2	moderately heat tolerant
11/06/2020	00:30:00	1	28	moderately heat tolerant
11/06/2020	00:30:00	2	28.9	moderately heat tolerant
11/06/2020	00:40:00	1	27.8	moderately heat tolerant
11/06/2020	00:40:00	2	28.9	moderately heat tolerant
11/06/2020	00:50:00	1	28	moderately heat tolerant
11/06/2020	00:50:00	2	29.2	moderately heat tolerant
11/06/2020	01:00:00	1	28.1	moderately heat tolerant
11/06/2020	01:00:00	2	28.8	moderately heat tolerant
11/06/2020	01:10:00	1	27.9	moderately heat tolerant
11/06/2020	01:10:00	2	29.1	moderately heat tolerant
11/06/2020	01:20:00	1	27.8	moderately heat tolerant
11/06/2020	01:20:00	2	29	moderately heat tolerant
11/06/2020	01:30:00	1	28.3	moderately heat tolerant
11/06/2020	01:30:00	2	28.8	moderately heat tolerant
11/06/2020	01:40:00	1	28	moderately heat tolerant
11/06/2020	01:40:00	2	29.2	moderately heat tolerant
11/06/2020	01:50:00	1	27.8	moderately heat tolerant
11/06/2020	01:50:00	2	29	moderately heat tolerant
11/06/2020	02:00:00	1	28	moderately heat tolerant
11/06/2020	02:00:00	2	28.7	moderately heat tolerant
11/06/2020	02:10:00	1	28.2	moderately heat tolerant
11/06/2020	02:10:00	2	29.3	moderately heat tolerant
11/06/2020	02:20:00	1	27.9	moderately heat tolerant
11/06/2020	02:20:00	2	28.9	moderately heat tolerant
11/06/2020	02:30:00	1	27.8	moderately heat tolerant
11/06/2020	02:30:00	2	28.8	moderately heat tolerant
11/06/2020	02:40:00	1	28.3	moderately heat tolerant
11/06/2020	02:40:00	2	29.2	moderately heat tolerant
11/06/2020	02:50:00	1	28	moderately heat tolerant
11/06/2020	02:50:00	2	28.8	moderately heat tolerant
11/06/2020	03:00:00	1	27.8	moderately heat tolerant
11/06/2020	03:00:00	2	29.1	moderately heat tolerant
11/06/2020	03:10:00	1	28	moderately heat tolerant
11/06/2020	03:10:00	2	29.1	moderately heat tolerant
11/06/2020	03:20:00	1	28.1	moderately heat tolerant
11/06/2020	03:20:00	2	28.8	moderately heat tolerant
11/06/2020	03:30:00	1	27.9	moderately heat tolerant
11/06/2020	03:30:00	2	29.3	moderately heat tolerant
11/06/2020	03:40:00	1	27.7	moderately heat tolerant
11/06/2020	03:40:00	2	29	moderately heat tolerant
11/06/2020	03:50:00	1	28.3	moderately heat tolerant
11/06/2020	03:50:00	2	28.8	moderately heat tolerant
11/06/2020	04:00:00	1	27.9	moderately heat tolerant
11/06/2020	04:00:00	2	29.3	moderately heat tolerant
11/06/2020	04:10:00	1	27.8	moderately heat tolerant
11/06/2020	04:10:00	2	29	moderately heat tolerant
11/06/2020	04:20:00	1	28.3	moderately heat tolerant
11/06/2020	04:20:00	2	28.9	moderately heat tolerant
11/06/2020	04:30:00	1	28	moderately heat tolerant
11/06/2020	04:30:00	2	29.2	moderately heat tolerant
11/06/2020	04:40:00	1	27.8	moderately heat tolerant
11/06/2020	04:40:00	2	28.8	moderately heat tolerant
11/06/2020	04:50:00	1	28.1	moderately heat tolerant
11/06/2020	04:50:00	2	29.1	moderately heat tolerant
11/06/2020	05:00:00	1	28.1	moderately heat tolerant
11/06/2020	05:00:00	2	29	moderately heat tolerant
11/06/2020	05:10:00	1	28	moderately heat tolerant
11/06/2020	05:10:00	2	28.8	moderately heat tolerant
11/06/2020	05:20:00	1	27.8	moderately heat tolerant
11/06/2020	05:20:00	2	29.3	moderately heat tolerant
11/06/2020	05:30:00	1	27.8	moderately heat tolerant
11/06/2020	05:30:00	2	29.1	moderately heat tolerant
11/06/2020	05:40:00	1	28.3	moderately heat tolerant
11/06/2020	05:40:00	2	28.9	moderately heat tolerant
11/06/2020	05:50:00	1	28	moderately heat tolerant
11/06/2020	05:50:00	2	29.2	moderately heat tolerant
11/06/2020	06:00:00	1	27.9	moderately heat tolerant
11/06/2020	06:00:00	2	29.1	moderately heat tolerant
11/06/2020	06:10:00	1	27.8	moderately heat tolerant
11/06/2020	06:10:00	2	28.8	moderately heat tolerant
11/06/2020	06:20:00	1	27.8	moderately heat tolerant
11/06/2020	06:20:00	2	28.8	moderately heat tolerant
11/06/2020	06:30:00	1	28.3	moderately heat tolerant
11/06/2020	06:30:00	2	29.2	moderately heat tolerant
11/06/2020	06:40:00	1	28	moderately heat tolerant
11/06/2020	06:40:00	2	28.9	moderately heat tolerant
11/06/2020	06:50:00	1	27.9	moderately heat tolerant
11/06/2020	06:50:00	2	28.8	moderately heat tolerant
11/06/2020	07:00:00	1	27.8	moderately heat tolerant
11/06/2020	07:00:00	2	29.3	moderately heat tolerant
11/06/2020	07:10:00	1	27.7	moderately heat tolerant
11/06/2020	07:10:00	2	29	moderately heat tolerant
11/06/2020	07:20:00	1	28.3	moderately heat tolerant
11/06/2020	07:20:00	2	28.8	moderately heat tolerant
11/06/2020	07:30:00	1	28	moderately heat tolerant
11/06/2020	07:30:00	2	29.3	moderately heat tolerant
11/06/2020	07:40:00	1	27.9	moderately heat tolerant
11/06/2020	07:40:00	2	29.1	moderately heat tolerant
11/06/2020	07:50:00	1	27.8	moderately heat tolerant
11/06/2020	07:50:00	2	28.8	moderately heat tolerant
11/06/2020	08:00:00	1	28.3	moderately heat tolerant
11/06/2020	08:00:00	2	29.2	moderately heat tolerant
11/06/2020	08:10:00	1	28	moderately heat tolerant
11/06/2020	08:10:00	2	29	moderately heat tolerant
11/06/2020	08:20:00	1	27.8	moderately heat tolerant
11/06/2020	08:20:00	2	29	moderately heat tolerant
11/06/2020	08:30:00	1	27.9	moderately heat tolerant
11/06/2020	08:30:00	2	29.7	moderately heat tolerant
11/06/2020	08:40:00	1	28.2	moderately heat tolerant
11/06/2020	08:40:00	2	29.3	moderately heat tolerant
11/06/2020	08:50:00	1	28	moderately heat tolerant
11/06/2020	08:50:00	2	29.7	moderately heat tolerant
11/06/2020	09:00:00	1	27.8	moderately heat tolerant
11/06/2020	09:00:00	2	29.5	moderately heat tolerant
11/06/2020	09:10:00	1	27.9	moderately heat tolerant
11/06/2020	09:10:00	2	29.2	moderately heat tolerant
11/06/2020	09:20:00	1	28.1	moderately heat tolerant
11/06/2020	09:20:00	2	29.8	moderately heat tolerant
11/06/2020	09:30:00	1	28	moderately heat tolerant
11/06/2020	09:30:00	2	29.4	moderately heat tolerant
11/06/2020	09:40:00	1	27.8	moderately heat tolerant
11/06/2020	09:40:00	2	29.3	moderately heat tolerant
11/06/2020	09:50:00	1	27.7	moderately heat tolerant
11/06/2020	09:50:00	2	29.7	moderately heat tolerant
11/06/2020	10:00:00	1	28.3	moderately heat tolerant
11/06/2020	10:00:00	2	29.4	moderately heat tolerant
11/06/2020	10:10:00	1	28	moderately heat tolerant
11/06/2020	10:10:00	2	29.3	moderately heat tolerant
11/06/2020	10:20:00	1	27.9	moderately heat tolerant
11/06/2020	10:20:00	2	29.6	moderately heat tolerant
11/06/2020	10:30:00	1	27.8	moderately heat tolerant
11/06/2020	10:30:00	2	29.3	moderately heat tolerant
11/06/2020	10:40:00	1	28.3	moderately heat tolerant
11/06/2020	10:40:00	2	29.4	moderately heat tolerant
11/06/2020	10:50:00	1	28	moderately heat tolerant
11/06/2020	10:50:00	2	29.7	moderately heat tolerant
11/06/2020	11:00:00	1	27.9	moderately heat tolerant
11/06/2020	11:00:00	2	29.3	moderately heat tolerant
11/06/2020	11:10:00	1	27.8	moderately heat tolerant
11/06/2020	11:10:00	2	29.6	moderately heat tolerant
11/06/2020	11:20:00	1	28.3	moderately heat tolerant
11/06/2020	11:20:00	2	29.6	moderately heat tolerant
11/06/2020	11:30:00	1	28	moderately heat tolerant
11/06/2020	11:30:00	2	29.3	moderately heat tolerant
11/06/2020	11:40:00	1	27.9	moderately heat tolerant
11/06/2020	11:40:00	2	29.8	moderately heat tolerant
11/06/2020	11:50:00	1	27.8	moderately heat tolerant
11/06/2020	11:50:00	2	29.5	moderately heat tolerant
11/06/2020	12:00:00	1	28.3	moderately heat tolerant
11/06/2020	12:00:00	2	29.3	moderately heat tolerant
11/06/2020	12:10:00	1	28.1	moderately heat tolerant
11/06/2020	12:10:00	2	29.8	moderately heat tolerant
11/06/2020	12:20:00	1	27.9	moderately heat tolerant
11/06/2020	12:20:00	2	29.5	moderately heat tolerant
11/06/2020	12:30:00	1	27.8	moderately heat tolerant
11/06/2020	12:30:00	2	29.2	moderately heat tolerant
11/06/2020	12:40:00	1	27.7	moderately heat tolerant
11/06/2020	12:40:00	2	29.7	moderately heat tolerant
11/06/2020	12:50:00	1	28.2	moderately heat tolerant
11/06/2020	12:50:00	2	29.4	moderately heat tolerant
11/06/2020	13:00:00	1	28	moderately heat tolerant
11/06/2020	13:00:00	2	29.2	moderately heat tolerant
11/06/2020	13:10:00	1	27.8	moderately heat tolerant
11/06/2020	13:10:00	2	29.7	moderately heat tolerant
11/06/2020	13:20:00	1	28	moderately heat tolerant
11/06/2020	13:20:00	2	29.3	moderately heat tolerant
11/06/2020	13:30:00	1	28.2	moderately heat tolerant
11/06/2020	13:30:00	2	29.5	moderately heat tolerant
11/06/2020	13:40:00	1	28	moderately heat tolerant
11/06/2020	13:40:00	2	29.6	moderately heat tolerant
11/06/2020	13:50:00	1	27.8	moderately heat tolerant
11/06/2020	13:50:00	2	29.3	moderately heat tolerant
11/06/2020	14:00:00	1	28.3	moderately heat tolerant
11/06/2020	14:00:00	2	29.8	moderately heat tolerant
11/06/2020	14:10:00	1	27.9	moderately heat tolerant
11/06/2020	14:10:00	2	29.5	moderately heat tolerant
11/06/2020	14:20:00	1	27.8	moderately heat tolerant
11/06/2020	14:20:00	2	29.5	moderately heat tolerant
11/06/2020	14:30:00	1	28.3	moderately heat tolerant
11/06/2020	14:30:00	2	29.6	moderately heat tolerant
11/06/2020	14:40:00	1	28	moderately heat tolerant
11/06/2020	14:40:00	2	29.3	moderately heat tolerant
11/06/2020	14:50:00	1	27.8	moderately heat tolerant
11/06/2020	14:50:00	2	29.8	moderately heat tolerant
11/06/2020	15:00:00	1	28.2	moderately heat tolerant
11/06/2020	15:00:00	2	29.4	moderately heat tolerant
11/06/2020	15:10:00	1	28	moderately heat tolerant
11/06/2020	15:10:00	2	29.4	moderately heat tolerant
11/06/2020	15:20:00	1	27.8	moderately heat tolerant
11/06/2020	15:20:00	2	29.6	moderately heat tolerant
11/06/2020	15:30:00	1	28.2	moderately heat tolerant
11/06/2020	15:30:00	2	29.3	moderately heat tolerant
11/06/2020	15:40:00	1	28.1	moderately heat tolerant
11/06/2020	15:40:00	2	29.7	moderately heat tolerant
11/06/2020	15:50:00	1	27.8	moderately heat tolerant
11/06/2020	15:50:00	2	29.3	moderately heat tolerant
11/06/2020	16:00:00	1	28	moderately heat tolerant
11/06/2020	16:00:00	2	29.5	moderately heat tolerant
11/06/2020	16:10:00	1	28.1	moderately heat tolerant
11/06/2020	16:10:00	2	29.5	moderately heat tolerant
11/06/2020	16:20:00	1	27.8	moderately heat tolerant
11/06/2020	16:20:00	2	29.2	moderately heat tolerant
11/06/2020	16:30:00	1	28.1	moderately heat tolerant
11/06/2020	16:30:00	2	29.7	moderately heat tolerant
11/06/2020	16:40:00	1	28.1	moderately heat tolerant
11/06/2020	16:40:00	2	29.3	moderately heat tolerant
11/06/2020	16:50:00	1	27.8	moderately heat tolerant
11/06/2020	16:50:00	2	29.7	moderately heat tolerant
11/06/2020	17:00:00	1	28	moderately heat tolerant
11/06/2020	17:00:00	2	29.5	moderately heat tolerant
11/06/2020	17:10:00	1	28.1	moderately heat tolerant
11/06/2020	17:10:00	2	29.3	moderately heat tolerant
11/06/2020	17:20:00	1	27.9	moderately heat tolerant
11/06/2020	17:20:00	2	29.7	moderately heat tolerant
11/06/2020	17:30:00	1	27.7	moderately heat tolerant
11/06/2020	17:30:00	2	29.3	moderately heat tolerant
11/06/2020	17:40:00	1	28.2	moderately heat tolerant
11/06/2020	17:40:00	2	29.8	moderately heat tolerant
11/06/2020	17:50:00	1	27.9	moderately heat tolerant
11/06/2020	17:50:00	2	29.4	moderately heat tolerant
11/06/2020	18:00:00	1	27.8	moderately heat tolerant
11/06/2020	18:00:00	2	29.4	moderately heat tolerant
11/06/2020	18:10:00	1	28.3	moderately heat tolerant
11/06/2020	18:10:00	2	29.6	moderately heat tolerant
11/06/2020	18:20:00	1	28	moderately heat tolerant
11/06/2020	18:20:00	2	29.3	moderately heat tolerant
11/06/2020	18:30:00	1	27.8	moderately heat tolerant
11/06/2020	18:30:00	2	29.8	moderately heat tolerant
11/06/2020	18:40:00	1	28.3	moderately heat tolerant
11/06/2020	18:40:00	2	29.5	moderately heat tolerant
11/06/2020	18:50:00	1	28	moderately heat tolerant
11/06/2020	18:50:00	2	29.6	moderately heat tolerant
11/06/2020	19:00:00	1	27.8	moderately heat tolerant
11/06/2020	19:00:00	2	29.5	moderately heat tolerant
11/06/2020	19:10:00	1	28.2	moderately heat tolerant
11/06/2020	19:10:00	2	29.2	moderately heat tolerant
11/06/2020	19:20:00	1	28	moderately heat tolerant
11/06/2020	19:20:00	2	29.8	moderately heat tolerant
11/06/2020	19:30:00	1	27.8	moderately heat tolerant
11/06/2020	19:30:00	2	29.3	moderately heat tolerant
11/06/2020	19:40:00	1	28.2	moderately heat tolerant
11/06/2020	19:40:00	2	29.7	moderately heat tolerant
11/06/2020	19:50:00	1	28	moderately heat tolerant
11/06/2020	19:50:00	2	29.5	moderately heat tolerant
11/06/2020	20:00:00	1	27.8	moderately heat tolerant
11/06/2020	20:00:00	2	29.4	moderately heat tolerant
11/06/2020	20:10:00	1	28.2	moderately heat tolerant
11/06/2020	20:10:00	2	29.7	moderately heat tolerant
11/06/2020	20:20:00	1	28	moderately heat tolerant
11/06/2020	20:20:00	2	29.3	moderately heat tolerant
11/06/2020	20:30:00	1	27.8	moderately heat tolerant
11/06/2020	20:30:00	2	29.8	moderately heat tolerant
11/06/2020	20:40:00	1	28.1	moderately heat tolerant
11/06/2020	20:40:00	2	29.5	moderately heat tolerant
11/06/2020	20:50:00	1	28.1	moderately heat tolerant
11/06/2020	20:50:00	2	29.5	moderately heat tolerant
11/06/2020	21:00:00	1	27.8	moderately heat tolerant
11/06/2020	21:00:00	2	29.6	moderately heat tolerant
11/06/2020	21:10:00	1	28	moderately heat tolerant
11/06/2020	21:10:00	2	29.3	moderately heat tolerant
11/06/2020	21:20:00	1	28.1	moderately heat tolerant
11/06/2020	21:20:00	2	29.8	moderately heat tolerant
11/06/2020	21:30:00	1	27.9	moderately heat tolerant
11/06/2020	21:30:00	2	29.4	moderately heat tolerant
11/06/2020	21:40:00	1	27.7	moderately heat tolerant
11/06/2020	21:40:00	2	29.5	moderately heat tolerant
11/06/2020	21:50:00	1	28.2	moderately heat tolerant
11/06/2020	21:50:00	2	29.6	moderately heat tolerant
11/06/2020	22:00:00	1	27.9	moderately heat tolerant
11/06/2020	22:00:00	2	29.3	moderately heat tolerant
11/06/2020	22:10:00	1	27.8	moderately heat tolerant
11/06/2020	22:10:00	2	29.8	moderately heat tolerant
11/06/2020	22:20:00	1	28.3	moderately heat tolerant
11/06/2020	22:20:00	2	29.3	moderately heat tolerant
11/06/2020	22:30:00	1	28	moderately heat tolerant
11/06/2020	22:30:00	2	29.6	moderately heat tolerant
11/06/2020	22:40:00	1	27.8	moderately heat tolerant
11/06/2020	22:40:00	2	29.5	moderately heat tolerant
11/06/2020	22:50:00	1	28.3	moderately heat tolerant
11/06/2020	22:50:00	2	29.2	moderately heat tolerant
11/06/2020	23:00:00	1	28	moderately heat tolerant
11/06/2020	23:00:00	2	29.8	moderately heat tolerant
11/06/2020	23:10:00	1	27.8	moderately heat tolerant
11/06/2020	23:10:00	2	29.4	moderately heat tolerant
11/06/2020	23:20:00	1	28.2	moderately heat tolerant
11/06/2020	23:20:00	2	29.7	moderately heat tolerant
11/06/2020	23:30:00	1	28	moderately heat tolerant
11/06/2020	23:30:00	2	29.5	moderately heat tolerant
11/06/2020	23:40:00	1	27.8	moderately heat tolerant
11/06/2020	23:40:00	2	29.3	moderately heat tolerant
11/06/2020	23:50:00	1	28.3	moderately heat tolerant
11/06/2020	23:50:00	2	29.7	moderately heat tolerant
11/07/2020	00:00:00	1	28	moderately heat tolerant
11/07/2020	00:00:00	2	29.3	moderately heat tolerant
11/07/2020	00:10:00	1	27.8	moderately heat tolerant
11/07/2020	00:10:00	2	29.8	moderately heat tolerant
11/07/2020	00:20:00	1	28.3	moderately heat tolerant
11/07/2020	00:20:00	2	29.5	moderately heat tolerant
11/07/2020	00:30:00	1	28	moderately heat tolerant
11/07/2020	00:30:00	2	29.5	moderately heat tolerant
11/07/2020	00:40:00	1	27.8	moderately heat tolerant
11/07/2020	00:40:00	2	29.6	moderately heat tolerant
11/07/2020	00:50:00	1	28.3	moderately heat tolerant
11/07/2020	00:50:00	2	29.2	moderately heat tolerant
11/07/2020	01:00:00	1	28	moderately heat tolerant
11/07/2020	01:00:00	2	29.8	moderately heat tolerant
11/07/2020	01:10:00	1	27.8	moderately heat tolerant
11/07/2020	01:10:00	2	29.4	moderately heat tolerant
11/07/2020	01:20:00	1	28.2	moderately heat tolerant
11/07/2020	01:20:00	2	29.6	moderately heat tolerant
11/07/2020	01:30:00	1	28.1	moderately heat tolerant
11/07/2020	01:30:00	2	29.5	moderately heat tolerant
11/07/2020	01:40:00	1	27.9	moderately heat tolerant
11/07/2020	01:40:00	2	29.2	moderately heat tolerant
11/07/2020	01:50:00	1	28	moderately heat tolerant
11/07/2020	01:50:00	2	29.7	moderately heat tolerant
11/07/2020	02:00:00	1	28.1	moderately heat tolerant
11/07/2020	02:00:00	2	29.4	moderately heat tolerant
11/07/2020	02:10:00	1	27.9	moderately heat tolerant
11/07/2020	02:10:00	2	29.7	moderately heat tolerant
11/07/2020	02:20:00	1	27.7	moderately heat tolerant
11/07/2020	02:20:00	2	29.5	moderately heat tolerant
11/07/2020	02:30:00	1	28.2	moderately heat tolerant
11/07/2020	02:30:00	2	29.2	moderately heat tolerant
11/07/2020	02:40:00	1	27.9	moderately heat tolerant
11/07/2020	02:40:00	2	29.7	moderately heat tolerant
11/07/2020	02:50:00	1	27.8	moderately heat tolerant
11/07/2020	02:50:00	2	29.3	moderately heat tolerant
11/07/2020	03:00:00	1	28.2	moderately heat tolerant
11/07/2020	03:00:00	2	29.8	moderately heat tolerant
11/07/2020	03:10:00	1	27.9	moderately heat tolerant
11/07/2020	03:10:00	2	29.5	moderately heat tolerant
11/07/2020	03:20:00	1	27.9	moderately heat tolerant
11/07/2020	03:20:00	2	29.6	moderately heat tolerant
11/07/2020	03:30:00	1	28.1	moderately heat tolerant
11/07/2020	03:30:00	2	29.5	moderately heat tolerant
11/07/2020	03:40:00	1	27.9	moderately heat tolerant
11/07/2020	03:40:00	2	29.2	moderately heat tolerant
11/07/2020	03:50:00	1	27.8	moderately heat tolerant
11/07/2020	03:50:00	2	29.7	moderately heat tolerant
11/07/2020	04:00:00	1	28.2	moderately heat tolerant
11/07/2020	04:00:00	2	29.3	moderately heat tolerant
11/07/2020	04:10:00	1	27.9	moderately heat tolerant
11/07/2020	04:10:00	2	29.8	moderately heat tolerant
11/07/2020	04:20:00	1	27.7	moderately heat tolerant
11/07/2020	04:20:00	2	29.4	moderately heat tolerant
11/07/2020	04:30:00	1	28.2	moderately heat tolerant
11/07/2020	04:30:00	2	29.4	moderately heat tolerant
11/07/2020	04:40:00	1	28	moderately heat tolerant
11/07/2020	04:40:00	2	29.6	moderately heat tolerant
11/07/2020	04:50:00	1	27.9	moderately heat tolerant
11/07/2020	04:50:00	2	29.2	moderately heat tolerant
11/07/2020	05:00:00	1	28.2	moderately heat tolerant
11/07/2020	05:00:00	2	29.8	moderately heat tolerant
11/07/2020	05:10:00	1	27.9	moderately heat tolerant
11/07/2020	05:10:00	2	29.4	moderately heat tolerant
11/07/2020	05:20:00	1	27.8	moderately heat tolerant
11/07/2020	05:20:00	2	29.7	moderately heat tolerant
11/07/2020	05:30:00	1	28.1	moderately heat tolerant
11/07/2020	05:30:00	2	29.5	moderately heat tolerant
11/07/2020	05:40:00	1	28.2	moderately heat tolerant
11/07/2020	05:40:00	2	29.3	moderately heat tolerant
11/07/2020	05:50:00	1	27.9	moderately heat tolerant
11/07/2020	05:50:00	2	29.8	moderately heat tolerant
11/07/2020	06:00:00	1	27.8	moderately heat tolerant
11/07/2020	06:00:00	2	29.5	moderately heat tolerant
11/07/2020	06:10:00	1	28	moderately heat tolerant
11/07/2020	06:10:00	2	29.2	moderately heat tolerant
11/07/2020	06:20:00	1	28.2	moderately heat tolerant
11/07/2020	06:20:00	2	29.8	moderately heat tolerant
11/07/2020	06:30:00	1	28	moderately heat tolerant
11/07/2020	06:30:00	2	29.4	moderately heat tolerant
11/07/2020	06:40:00	1	27.8	moderately heat tolerant
11/07/2020	06:40:00	2	29.3	moderately heat tolerant
11/07/2020	06:50:00	1	27.8	moderately heat tolerant
11/07/2020	06:50:00	2	29.7	moderately heat tolerant
11/07/2020	07:00:00	1	28.3	moderately heat tolerant
11/07/2020	07:00:00	2	29.4	moderately heat tolerant
11/07/2020	07:10:00	1	28	moderately heat tolerant
11/07/2020	07:10:00	2	29.3	moderately heat tolerant
11/07/2020	07:20:00	1	27.9	moderately heat tolerant
11/07/2020	07:20:00	2	29.7	moderately heat tolerant
11/07/2020	07:30:00	1	27.8	moderately heat tolerant
11/07/2020	07:30:00	2	29.4	moderately heat tolerant
11/07/2020	07:40:00	1	28.3	moderately heat tolerant
11/07/2020	07:40:00	2	29.5	moderately heat tolerant
11/07/2020	07:50:00	1	28	moderately heat tolerant
11/07/2020	07:50:00	2	29.6	moderately heat tolerant
11/07/2020	08:00:00	1	27.8	moderately heat tolerant
11/07/2020	08:00:00	2	29.2	moderately heat tolerant
11/07/2020	08:10:00	1	28	moderately heat tolerant
11/07/2020	08:10:00	2	29.8	moderately heat tolerant
11/07/2020	08:20:00	1	28.1	moderately heat tolerant
11/07/2020	08:20:00	2	29.4	moderately heat tolerant
11/07/2020	08:30:00	1	27.6	moderately heat tolerant
11/07/2020	08:30:00	2	29.6	moderately heat tolerant
11/07/2020	08:40:00	1	28.3	moderately heat tolerant
11/07/2020	08:40:00	2	29.3	moderately heat tolerant
11/07/2020	08:50:00	1	28.1	moderately heat tolerant
11/07/2020	08:50:00	2	30	moderately heat tolerant
11/07/2020	09:00:00	1	28	moderately heat tolerant
11/07/2020	09:00:00	2	30.1	moderately heat tolerant
11/07/2020	09:10:00	1	27.9	moderately heat tolerant
11/07/2020	09:10:00	2	29.8	moderately heat tolerant
11/07/2020	09:20:00	1	27.8	moderately heat tolerant
11/07/2020	09:20:00	2	30.2	moderately heat tolerant
11/07/2020	09:30:00	1	28.3	moderately heat tolerant
11/07/2020	09:30:00	2	29.9	moderately heat tolerant
11/07/2020	09:40:00	1	28	moderately heat tolerant
11/07/2020	09:40:00	2	30.2	moderately heat tolerant
11/07/2020	09:50:00	1	27.9	moderately heat tolerant
11/07/2020	09:50:00	2	30	moderately heat tolerant
11/07/2020	10:00:00	1	27.8	moderately heat tolerant
11/07/2020	10:00:00	2	29.8	moderately heat tolerant
11/07/2020	10:10:00	1	27.7	moderately heat tolerant
11/07/2020	10:10:00	2	30.3	moderately heat tolerant
11/07/2020	10:20:00	1	28.3	moderately heat tolerant
11/07/2020	10:20:00	2	30	moderately heat tolerant
11/07/2020	10:30:00	1	28	moderately heat tolerant
11/07/2020	10:30:00	2	29.8	moderately heat tolerant
11/07/2020	10:40:00	1	27.9	moderately heat tolerant
11/07/2020	10:40:00	2	30.3	moderately heat tolerant
11/07/2020	10:50:00	1	27.8	moderately heat tolerant
11/07/2020	10:50:00	2	30	moderately heat tolerant
11/07/2020	11:00:00	1	28	moderately heat tolerant
11/07/2020	11:00:00	2	29.8	moderately heat tolerant
11/07/2020	11:10:00	1	28.2	moderately heat tolerant
11/07/2020	11:10:00	2	30.2	moderately heat tolerant
11/07/2020	11:20:00	1	28	moderately heat tolerant
11/07/2020	11:20:00	2	29.9	moderately heat tolerant
11/07/2020	11:30:00	1	27.8	moderately heat tolerant
11/07/2020	11:30:00	2	29.9	moderately heat tolerant
11/07/2020	11:40:00	1	27.8	moderately heat tolerant
11/07/2020	11:40:00	2	30.1	moderately heat tolerant
11/07/2020	11:50:00	1	28.2	moderately heat tolerant
11/07/2020	11:50:00	2	29.8	moderately heat tolerant
11/07/2020	12:00:00	1	28.1	moderately heat tolerant
11/07/2020	12:00:00	2	30.3	moderately heat tolerant
11/07/2020	12:10:00	1	27.9	moderately heat tolerant
11/07/2020	12:10:00	2	30	moderately heat tolerant
11/07/2020	12:20:00	1	27.8	moderately heat tolerant
11/07/2020	12:20:00	2	29.7	moderately heat tolerant
11/07/2020	12:30:00	1	27.9	moderately heat tolerant
11/07/2020	12:30:00	2	30.3	moderately heat tolerant
11/07/2020	12:40:00	1	28.2	moderately heat tolerant
11/07/2020	12:40:00	2	29.9	moderately heat tolerant
11/07/2020	12:50:00	1	28	moderately heat tolerant
11/07/2020	12:50:00	2	30	moderately heat tolerant
11/07/2020	13:00:00	1	27.8	moderately heat tolerant
11/07/2020	13:00:00	2	30.1	moderately heat tolerant
11/07/2020	13:10:00	1	28	moderately heat tolerant
11/07/2020	13:10:00	2	29.8	moderately heat tolerant
11/07/2020	13:20:00	1	28.1	moderately heat tolerant
11/07/2020	13:20:00	2	30.2	moderately heat tolerant
11/07/2020	13:30:00	1	27.9	moderately heat tolerant
11/07/2020	13:30:00	2	29.8	moderately heat tolerant
11/07/2020	13:40:00	1	27.7	moderately heat tolerant
11/07/2020	13:40:00	2	30.1	moderately heat tolerant
11/07/2020	13:50:00	1	28.2	moderately heat tolerant
11/07/2020	13:50:00	2	30.1	moderately heat tolerant
11/07/2020	14:00:00	1	27.9	moderately heat tolerant
11/07/2020	14:00:00	2	29.8	moderately heat tolerant
11/07/2020	14:10:00	1	27.8	moderately heat tolerant
11/07/2020	14:10:00	2	30.1	moderately heat tolerant
11/07/2020	14:20:00	1	28.3	moderately heat tolerant
11/07/2020	14:20:00	2	29.8	moderately heat tolerant
11/07/2020	14:30:00	1	28	moderately heat tolerant
11/07/2020	14:30:00	2	30.2	moderately heat tolerant
11/07/2020	14:40:00	1	27.8	moderately heat tolerant
11/07/2020	14:40:00	2	29.8	moderately heat tolerant
11/07/2020	14:50:00	1	28	moderately heat tolerant
11/07/2020	14:50:00	2	30.1	moderately heat tolerant
11/07/2020	15:00:00	1	28.1	moderately heat tolerant
11/07/2020	15:00:00	2	30.1	moderately heat tolerant
11/07/2020	15:10:00	1	27.9	moderately heat tolerant
11/07/2020	15:10:00	2	29.8	moderately heat tolerant
11/07/2020	15:20:00	1	27.7	moderately heat tolerant
11/07/2020	15:20:00	2	30.2	moderately heat tolerant
11/07/2020	15:30:00	1	28.2	moderately heat tolerant
11/07/2020	15:30:00	2	29.8	moderately heat tolerant
11/07/2020	15:40:00	1	27.9	moderately heat tolerant
11/07/2020	15:40:00	2	30.3	moderately heat tolerant
11/07/2020	15:50:00	1	27.8	moderately heat tolerant
11/07/2020	15:50:00	2	29.9	moderately heat tolerant
11/07/2020	16:00:00	1	28.3	moderately heat tolerant
11/07/2020	16:00:00	2	30	moderately heat tolerant
11/07/2020	16:10:00	1	28	moderately heat tolerant
11/07/2020	16:10:00	2	30	moderately heat tolerant
11/07/2020	16:20:00	1	27.8	moderately heat tolerant
11/07/2020	16:20:00	2	29.8	moderately heat tolerant
11/07/2020	16:30:00	1	28.1	moderately heat tolerant
11/07/2020	16:30:00	2	30.2	moderately heat tolerant
11/07/2020	16:40:00	1	28.1	moderately heat tolerant
11/07/2020	16:40:00	2	29.8	moderately heat tolerant
11/07/2020	16:50:00	1	27.9	moderately heat tolerant
11/07/2020	16:50:00	2	30.3	moderately heat tolerant
11/07/2020	17:00:00	1	27.7	moderately heat tolerant
11/07/2020	17:00:00	2	29.8	moderately heat tolerant
11/07/2020	17:10:00	1	28.2	moderately heat tolerant
11/07/2020	17:10:00	2	30.1	moderately heat tolerant
11/07/2020	17:20:00	1	27.9	moderately heat tolerant
11/07/2020	17:20:00	2	30	moderately heat tolerant
11/07/2020	17:30:00	1	27.7	moderately heat tolerant
11/07/2020	17:30:00	2	29.9	moderately heat tolerant
11/07/2020	17:40:00	1	28.3	moderately heat tolerant
11/07/2020	17:40:00	2	30.2	moderately heat tolerant
11/07/2020	17:50:00	1	28	moderately heat tolerant
11/07/2020	17:50:00	2	29.8	moderately heat tolerant
11/07/2020	18:00:00	1	27.8	moderately heat tolerant
11/07/2020	18:00:00	2	30.3	moderately heat tolerant
11/07/2020	18:10:00	1	28.2	moderately heat tolerant
11/07/2020	18:10:00	2	29.8	moderately heat tolerant
11/07/2020	18:20:00	1	28.1	moderately heat tolerant
11/07/2020	18:20:00	2	30.1	moderately heat tolerant
11/07/2020	18:30:00	1	27.8	moderately heat tolerant
11/07/2020	18:30:00	2	30	moderately heat tolerant
11/07/2020	18:40:00	1	28	moderately heat tolerant
11/07/2020	18:40:00	2	29.9	moderately heat tolerant
11/07/2020	18:50:00	1	28.1	moderately heat tolerant
11/07/2020	18:50:00	2	30.1	moderately heat tolerant
11/07/2020	19:00:00	1	27.9	moderately heat tolerant
11/07/2020	19:00:00	2	29.7	moderately heat tolerant
11/07/2020	19:10:00	1	27.7	moderately heat tolerant
11/07/2020	19:10:00	2	30.3	moderately heat tolerant
11/07/2020	19:20:00	1	28.2	moderately heat tolerant
11/07/2020	19:20:00	2	29.8	moderately heat tolerant
11/07/2020	19:30:00	1	28	moderately heat tolerant
11/07/2020	19:30:00	2	30.2	moderately heat tolerant
11/07/2020	19:40:00	1	27.8	moderately heat tolerant
11/07/2020	19:40:00	2	30	moderately heat tolerant
11/07/2020	19:50:00	1	28.3	moderately heat tolerant
11/07/2020	19:50:00	2	30	moderately heat tolerant
11/07/2020	20:00:00	1	28	moderately heat tolerant
11/07/2020	20:00:00	2	30.1	moderately heat tolerant
11/07/2020	20:10:00	1	27.8	moderately heat tolerant
11/07/2020	20:10:00	2	29.8	moderately heat tolerant
11/07/2020	20:20:00	1	28.2	moderately heat tolerant
11/07/2020	20:20:00	2	30.3	moderately heat tolerant
11/07/2020	20:30:00	1	28	moderately heat tolerant
11/07/2020	20:30:00	2	29.8	moderately heat tolerant
11/07/2020	20:40:00	1	27.8	moderately heat tolerant
11/07/2020	20:40:00	2	30.2	moderately heat tolerant
11/07/2020	20:50:00	1	28	moderately heat tolerant
11/07/2020	20:50:00	2	30	moderately heat tolerant
11/07/2020	21:00:00	1	28.2	moderately heat tolerant
11/07/2020	21:00:00	2	30	moderately heat tolerant
11/07/2020	21:10:00	1	28	moderately heat tolerant
11/07/2020	21:10:00	2	30.1	moderately heat tolerant
11/07/2020	21:20:00	1	27.7	moderately heat tolerant
11/07/2020	21:20:00	2	29.7	moderately heat tolerant
11/07/2020	21:30:00	1	28.3	moderately heat tolerant
11/07/2020	21:30:00	2	30.3	moderately heat tolerant
11/07/2020	21:40:00	1	28	moderately heat tolerant
11/07/2020	21:40:00	2	29.9	moderately heat tolerant
11/07/2020	21:50:00	1	27.8	moderately heat tolerant
11/07/2020	21:50:00	2	30.2	moderately heat tolerant
11/07/2020	22:00:00	1	28.2	moderately heat tolerant
11/07/2020	22:00:00	2	30	moderately heat tolerant
11/07/2020	22:10:00	1	28	moderately heat tolerant
11/07/2020	22:10:00	2	29.9	moderately heat tolerant
11/07/2020	22:20:00	1	27.8	moderately heat tolerant
11/07/2020	22:20:00	2	30.2	moderately heat tolerant
11/07/2020	22:30:00	1	27.8	moderately heat tolerant
11/07/2020	22:30:00	2	29.8	moderately heat tolerant
11/07/2020	22:40:00	1	28.2	moderately heat tolerant
11/07/2020	22:40:00	2	30.3	moderately heat tolerant
11/07/2020	22:50:00	1	27.9	moderately heat tolerant
11/07/2020	22:50:00	2	29.8	moderately heat tolerant
11/07/2020	23:00:00	1	27.8	moderately heat tolerant
11/07/2020	23:00:00	2	30.2	moderately heat tolerant
11/07/2020	23:10:00	1	28.3	moderately heat tolerant
11/07/2020	23:10:00	2	30	moderately heat tolerant
11/07/2020	23:20:00	1	28	moderately heat tolerant
11/07/2020	23:20:00	2	29.8	moderately heat tolerant
11/07/2020	23:30:00	1	27.8	moderately heat tolerant
11/07/2020	23:30:00	2	30.2	moderately heat tolerant
11/07/2020	23:40:00	1	28	moderately heat tolerant
11/07/2020	23:40:00	2	29.8	moderately heat tolerant
11/07/2020	23:50:00	1	28.1	moderately heat tolerant
11/07/2020	23:50:00	2	30.3	moderately heat tolerant
11/08/2020	00:00:00	1	27.9	moderately heat tolerant
11/08/2020	00:00:00	2	29.8	moderately heat tolerant
11/08/2020	00:10:00	1	27.7	moderately heat tolerant
11/08/2020	00:10:00	2	30.2	moderately heat tolerant
11/08/2020	00:20:00	1	28.3	moderately heat tolerant
11/08/2020	00:20:00	2	30	moderately heat tolerant
11/08/2020	00:30:00	1	28	moderately heat tolerant
11/08/2020	00:30:00	2	29.8	moderately heat tolerant
11/08/2020	00:40:00	1	27.8	moderately heat tolerant
11/08/2020	00:40:00	2	30.2	moderately heat tolerant
11/08/2020	00:50:00	1	28.1	moderately heat tolerant
11/08/2020	00:50:00	2	29.8	moderately heat tolerant
11/08/2020	01:00:00	1	28.1	moderately heat tolerant
11/08/2020	01:00:00	2	30.3	moderately heat tolerant
11/08/2020	01:10:00	1	27.9	moderately heat tolerant
11/08/2020	01:10:00	2	29.9	moderately heat tolerant
11/08/2020	01:20:00	1	27.7	moderately heat tolerant
11/08/2020	01:20:00	2	30.1	moderately heat tolerant
11/08/2020	01:30:00	1	28.3	moderately heat tolerant
11/08/2020	01:30:00	2	30	moderately heat tolerant
11/08/2020	01:40:00	1	28	moderately heat tolerant
11/08/2020	01:40:00	2	29.8	moderately heat tolerant
11/08/2020	01:50:00	1	27.8	moderately heat tolerant
11/08/2020	01:50:00	2	30.2	moderately heat tolerant
11/08/2020	02:00:00	1	28.2	moderately heat tolerant
11/08/2020	02:00:00	2	29.8	moderately heat tolerant
11/08/2020	02:10:00	1	28.1	moderately heat tolerant
11/08/2020	02:10:00	2	30.2	moderately heat tolerant
11/08/2020	02:20:00	1	27.9	moderately heat tolerant
11/08/2020	02:20:00	2	29.9	moderately heat tolerant
11/08/2020	02:30:00	1	27.7	moderately heat tolerant
11/08/2020	02:30:00	2	30	moderately heat tolerant
11/08/2020	02:40:00	1	28.2	moderately heat tolerant
11/08/2020	02:40:00	2	30.1	moderately heat tolerant
11/08/2020	02:50:00	1	27.9	moderately heat tolerant
11/08/2020	02:50:00	2	29.8	moderately heat tolerant
11/08/2020	03:00:00	1	27.8	moderately heat tolerant
11/08/2020	03:00:00	2	30.2	moderately heat tolerant
11/08/2020	03:10:00	1	28.3	moderately heat tolerant
11/08/2020	03:10:00	2	29.8	moderately heat tolerant
11/08/2020	03:20:00	1	28	moderately heat tolerant
11/08/2020	03:20:00	2	30.2	moderately heat tolerant
11/08/2020	03:30:00	1	27.8	moderately heat tolerant
11/08/2020	03:30:00	2	29.9	moderately heat tolerant
11/08/2020	03:40:00	1	27.9	moderately heat tolerant
11/08/2020	03:40:00	2	30	moderately heat tolerant
11/08/2020	03:50:00	1	28.2	moderately heat tolerant
11/08/2020	03:50:00	2	30	moderately heat tolerant
11/08/2020	04:00:00	1	28	moderately heat tolerant
11/08/2020	04:00:00	2	29.7	moderately heat tolerant
11/08/2020	04:10:00	1	27.7	moderately heat tolerant
11/08/2020	04:10:00	2	30.2	moderately heat tolerant
11/08/2020	04:20:00	1	28.3	moderately heat tolerant
11/08/2020	04:20:00	2	29.8	moderately heat tolerant
11/08/2020	04:30:00	1	28	moderately heat tolerant
11/08/2020	04:30:00	2	30.3	moderately heat tolerant
11/08/2020	04:40:00	1	27.8	moderately heat tolerant
11/08/2020	04:40:00	2	29.9	moderately heat tolerant
11/08/2020	04:50:00	1	28.3	moderately heat tolerant
11/08/2020	04:50:00	2	30	moderately heat tolerant
11/08/2020	05:00:00	1	28.1	moderately heat tolerant
11/08/2020	05:00:00	2	30.1	moderately heat tolerant
11/08/2020	05:10:00	1	28	moderately heat tolerant
11/08/2020	05:10:00	2	29.8	moderately heat tolerant
11/08/2020	05:20:00	1	27.8	moderately heat tolerant
11/08/2020	05:20:00	2	30.2	moderately heat tolerant
11/08/2020	05:30:00	1	28.2	moderately heat tolerant
11/08/2020	05:30:00	2	29.8	moderately heat tolerant
11/08/2020	05:40:00	1	28.1	moderately heat tolerant
11/08/2020	05:40:00	2	30	moderately heat tolerant
11/08/2020	05:50:00	1	27.9	moderately heat tolerant
11/08/2020	05:50:00	2	30.1	moderately heat tolerant
11/08/2020	06:00:00	1	27.8	moderately heat tolerant
11/08/2020	06:00:00	2	29.8	moderately heat tolerant
11/08/2020	06:10:00	1	27.7	moderately heat tolerant
11/08/2020	06:10:00	2	30.3	moderately heat tolerant
11/08/2020	06:20:00	1	28.3	moderately heat tolerant
11/08/2020	06:20:00	2	30	moderately heat tolerant
11/08/2020	06:30:00	1	28	moderately heat tolerant
11/08/2020	06:30:00	2	30	moderately heat tolerant
11/08/2020	06:40:00	1	27.9	moderately heat tolerant
11/08/2020	06:40:00	2	30.1	moderately heat tolerant
11/08/2020	06:50:00	1	27.8	moderately heat tolerant
11/08/2020	06:50:00	2	29.8	moderately heat tolerant
11/08/2020	07:00:00	1	28.2	moderately heat tolerant
11/08/2020	07:00:00	2	30.2	moderately heat tolerant
11/08/2020	07:10:00	1	28.1	moderately heat tolerant
11/08/2020	07:10:00	2	30	moderately heat tolerant
11/08/2020	07:20:00	1	27.9	moderately heat tolerant
11/08/2020	07:20:00	2	29.8	moderately heat tolerant
11/08/2020	07:30:00	1	27.8	moderately heat tolerant
11/08/2020	07:30:00	2	30.3	moderately heat tolerant
11/08/2020	07:40:00	1	27.8	moderately heat tolerant
11/08/2020	07:40:00	2	30	moderately heat tolerant
11/08/2020	07:50:00	1	28.3	moderately heat tolerant
11/08/2020	07:50:00	2	30	moderately heat tolerant
11/08/2020	08:00:00	1	28	moderately heat tolerant
11/08/2020	08:00:00	2	30.2	moderately heat tolerant
11/08/2020	08:10:00	1	27.9	moderately heat tolerant
11/08/2020	08:10:00	2	29.9	moderately heat tolerant
11/08/2020	08:20:00	1	27.8	moderately heat tolerant
11/08/2020	08:20:00	2	30.2	moderately heat tolerant
11/08/2020	08:30:00	1	27.7	moderately heat tolerant
11/08/2020	08:30:00	2	30.1	moderately heat tolerant
11/08/2020	08:40:00	1	28.2	moderately heat tolerant
11/08/2020	08:40:00	2	29.8	moderately heat tolerant
11/08/2020	08:50:00	1	28	moderately heat tolerant
11/08/2020	08:50:00	2	30.3	moderately heat tolerant
11/08/2020	09:00:00	1	27.9	moderately heat tolerant
11/08/2020	09:00:00	2	29.9	moderately heat tolerant
11/08/2020	09:10:00	1	27.8	moderately heat tolerant
11/08/2020	09:10:00	2	29.8	moderately heat tolerant
11/08/2020	09:20:00	1	28	moderately heat tolerant
11/08/2020	09:20:00	2	30.2	moderately heat tolerant
11/08/2020	09:30:00	1	28.2	moderately heat tolerant
11/08/2020	09:30:00	2	29.9	moderately heat tolerant
11/08/2020	09:40:00	1	28	moderately heat tolerant
11/08/2020	09:40:00	2	30	moderately heat tolerant
11/08/2020	09:50:00	1	27.9	moderately heat tolerant
11/08/2020	09:50:00	2	30.1	moderately heat tolerant
11/08/2020	10:00:00	1	27.8	moderately heat tolerant
11/08/2020	10:00:00	2	29.8	moderately heat tolerant
11/08/2020	10:10:00	1	28.2	moderately heat tolerant
11/08/2020	10:10:00	2	30.2	moderately heat tolerant
11/08/2020	10:20:00	1	28	moderately heat tolerant
11/08/2020	10:20:00	2	29.8	moderately heat tolerant
11/08/2020	10:30:00	1	27.9	moderately heat tolerant
11/08/2020	10:30:00	2	30.2	moderately heat tolerant
11/08/2020	10:40:00	1	27.8	moderately heat tolerant
11/08/2020	10:40:00	2	30.1	moderately heat tolerant
11/08/2020	10:50:00	1	27.7	moderately heat tolerant
11/08/2020	10:50:00	2	29.8	moderately heat tolerant
11/08/2020	11:00:00	1	28.2	moderately heat tolerant
11/08/2020	11:00:00	2	30.3	moderately heat tolerant
11/08/2020	11:10:00	1	28	moderately heat tolerant
11/08/2020	11:10:00	2	29.9	moderately heat tolerant
11/08/2020	11:20:00	1	27.9	moderately heat tolerant
11/08/2020	11:20:00	2	29.7	moderately heat tolerant
11/08/2020	11:30:00	1	27.8	moderately heat tolerant
11/08/2020	11:30:00	2	30.3	moderately heat tolerant
11/08/2020	11:40:00	1	27.8	moderately heat tolerant
11/08/2020	11:40:00	2	29.8	moderately heat tolerant
11/08/2020	11:50:00	1	28.2	moderately heat tolerant
11/08/2020	11:50:00	2	30	moderately heat tolerant
11/08/2020	12:00:00	1	28	moderately heat tolerant
11/08/2020	12:00:00	2	30.1	moderately heat tolerant
11/08/2020	12:10:00	1	27.8	moderately heat tolerant
11/08/2020	12:10:00	2	29.8	moderately heat tolerant
11/08/2020	12:20:00	1	27.7	moderately heat tolerant
11/08/2020	12:20:00	2	30.3	moderately heat tolerant
11/08/2020	12:30:00	1	28.2	moderately heat tolerant
11/08/2020	12:30:00	2	30	moderately heat tolerant
11/08/2020	12:40:00	1	28	moderately heat tolerant
11/08/2020	12:40:00	2	29.8	moderately heat tolerant
11/08/2020	12:50:00	1	27.9	moderately heat tolerant
11/08/2020	12:50:00	2	30.3	moderately heat tolerant
11/08/2020	13:00:00	1	27.8	moderately heat tolerant
11/08/2020	13:00:00	2	30	moderately heat tolerant
11/08/2020	13:10:00	1	28	moderately heat tolerant
11/08/2020	13:10:00	2	29.8	moderately heat tolerant
11/08/2020	13:20:00	1	28.2	moderately heat tolerant
11/08/2020	13:20:00	2	30.2	moderately heat tolerant
11/08/2020	13:30:00	1	27.9	moderately heat tolerant
11/08/2020	13:30:00	2	29.8	moderately heat tolerant
11/08/2020	13:40:00	1	27.7	moderately heat tolerant
11/08/2020	13:40:00	2	30.3	moderately heat tolerant
11/08/2020	13:50:00	1	28.2	moderately heat tolerant
11/08/2020	13:50:00	2	30	moderately heat tolerant
11/08/2020	14:00:00	1	28	moderately heat tolerant
11/08/2020	14:00:00	2	30	moderately heat tolerant
11/08/2020	14:10:00	1	27.8	moderately heat tolerant
11/08/2020	14:10:00	2	30	moderately heat tolerant
11/08/2020	14:20:00	1	28.2	moderately heat tolerant
11/08/2020	14:20:00	2	29.7	moderately heat tolerant
11/08/2020	14:30:00	1	28	moderately heat tolerant
11/08/2020	14:30:00	2	30.2	moderately heat tolerant
11/08/2020	14:40:00	1	27.8	moderately heat tolerant
11/08/2020	14:40:00	2	29.8	moderately heat tolerant
11/08/2020	14:50:00	1	27.7	moderately heat tolerant
11/08/2020	14:50:00	2	30.2	moderately heat tolerant
11/08/2020	15:00:00	1	28.3	moderately heat tolerant
11/08/2020	15:00:00	2	30	moderately heat tolerant
11/08/2020	15:10:00	1	28	moderately heat tolerant
11/08/2020	15:10:00	2	29.9	moderately heat tolerant
11/08/2020	15:20:00	1	27.8	moderately heat tolerant
11/08/2020	15:20:00	2	30.2	moderately heat tolerant
11/08/2020	15:30:00	1	28.3	moderately heat tolerant
11/08/2020	15:30:00	2	29.8	moderately heat tolerant
11/08/2020	15:40:00	1	28.1	moderately heat tolerant
11/08/2020	15:40:00	2	30.3	moderately heat tolerant
11/08/2020	15:50:00	1	27.8	moderately heat tolerant
11/08/2020	15:50:00	2	29.8	moderately heat tolerant
11/08/2020	16:00:00	1	28.1	moderately heat tolerant
11/08/2020	16:00:00	2	30.2	moderately heat tolerant
11/08/2020	16:10:00	1	28.1	moderately heat tolerant
11/08/2020	16:10:00	2	30	moderately heat tolerant
11/08/2020	16:20:00	1	27.9	moderately heat tolerant
11/08/2020	16:20:00	2	29.8	moderately heat tolerant
11/08/2020	16:30:00	1	27.8	moderately heat tolerant
11/08/2020	16:30:00	2	30.1	moderately heat tolerant
11/08/2020	16:40:00	1	28.2	moderately heat tolerant
11/08/2020	16:40:00	2	29.7	moderately heat tolerant
11/08/2020	16:50:00	1	27.9	moderately heat tolerant
11/08/2020	16:50:00	2	30.3	moderately heat tolerant
11/08/2020	17:00:00	1	27.8	moderately heat tolerant
11/08/2020	17:00:00	2	29.9	moderately heat tolerant
11/08/2020	17:10:00	1	28.3	moderately heat tolerant
11/08/2020	17:10:00	2	30.2	moderately heat tolerant
11/08/2020	17:20:00	1	28	moderately heat tolerant
11/08/2020	17:20:00	2	30	moderately heat tolerant
11/08/2020	17:30:00	1	27.8	moderately heat tolerant
11/08/2020	17:30:00	2	29.9	moderately heat tolerant
11/08/2020	17:40:00	1	28.2	moderately heat tolerant
11/08/2020	17:40:00	2	30.1	moderately heat tolerant
11/08/2020	17:50:00	1	28.1	moderately heat tolerant
11/08/2020	17:50:00	2	29.8	moderately heat tolerant
11/08/2020	18:00:00	1	27.8	moderately heat tolerant
11/08/2020	18:00:00	2	30.3	moderately heat tolerant
11/08/2020	18:10:00	1	27.8	moderately heat tolerant
11/08/2020	18:10:00	2	29.9	moderately heat tolerant
11/08/2020	18:20:00	1	28.2	moderately heat tolerant
11/08/2020	18:20:00	2	30.2	moderately heat tolerant
11/08/2020	18:30:00	1	27.9	moderately heat tolerant
11/08/2020	18:30:00	2	29.9	moderately heat tolerant
11/08/2020	18:40:00	1	27.7	moderately heat tolerant
11/08/2020	18:40:00	2	30	moderately heat tolerant
11/08/2020	18:50:00	1	28.2	moderately heat tolerant
11/08/2020	18:50:00	2	30	moderately heat tolerant
11/08/2020	19:00:00	1	27.9	moderately heat tolerant
11/08/2020	19:00:00	2	29.7	moderately heat tolerant
11/08/2020	19:10:00	1	27.8	moderately heat tolerant
11/08/2020	19:10:00	2	30.2	moderately heat tolerant
11/08/2020	19:20:00	1	28.3	moderately heat tolerant
11/08/2020	19:20:00	2	29.8	moderately heat tolerant
11/08/2020	19:30:00	1	28	moderately heat tolerant
11/08/2020	19:30:00	2	30.2	moderately heat tolerant
11/08/2020	19:40:00	1	27.8	moderately heat tolerant
11/08/2020	19:40:00	2	30	moderately heat tolerant
11/08/2020	19:50:00	1	28.1	moderately heat tolerant
11/08/2020	19:50:00	2	29.9	moderately heat tolerant
11/08/2020	20:00:00	1	28.1	moderately heat tolerant
11/08/2020	20:00:00	2	30.1	moderately heat tolerant
11/08/2020	20:10:00	1	27.9	moderately heat tolerant
11/08/2020	20:10:00	2	29.7	moderately heat tolerant
11/08/2020	20:20:00	1	27.7	moderately heat tolerant
11/08/2020	20:20:00	2	30.2	moderately heat tolerant
11/08/2020	20:30:00	1	28.2	moderately heat tolerant
11/08/2020	20:30:00	2	29.8	moderately heat tolerant
11/08/2020	20:40:00	1	27.9	moderately heat tolerant
11/08/2020	20:40:00	2	30.3	moderately heat tolerant
11/08/2020	20:50:00	1	27.7	moderately heat tolerant
11/08/2020	20:50:00	2	29.9	moderately heat tolerant
11/08/2020	21:00:00	1	28.3	moderately heat tolerant
11/08/2020	21:00:00	2	30.1	moderately heat tolerant
11/08/2020	21:10:00	1	28	moderately heat tolerant
11/08/2020	21:10:00	2	30	moderately heat tolerant
11/08/2020	21:20:00	1	27.8	moderately heat tolerant
11/08/2020	21:20:00	2	29.8	moderately heat tolerant
11/08/2020	21:30:00	1	28.3	moderately heat tolerant
11/08/2020	21:30:00	2	30.2	moderately heat tolerant
11/08/2020	21:40:00	1	28.1	moderately heat tolerant
11/08/2020	21:40:00	2	29.8	moderately heat tolerant
11/08/2020	21:50:00	1	27.8	moderately heat tolerant
11/08/2020	21:50:00	2	30.3	moderately heat tolerant
11/08/2020	22:00:00	1	28.2	moderately heat tolerant
11/08/2020	22:00:00	2	29.9	moderately heat tolerant
11/08/2020	22:10:00	1	28.1	moderately heat tolerant
11/08/2020	22:10:00	2	30.2	moderately heat tolerant
11/08/2020	22:20:00	1	27.8	moderately heat tolerant
11/08/2020	22:20:00	2	30	moderately heat tolerant
11/08/2020	22:30:00	1	27.9	moderately heat tolerant
11/08/2020	22:30:00	2	30	moderately heat tolerant
11/08/2020	22:40:00	1	28.2	moderately heat tolerant
11/08/2020	22:40:00	2	30.1	moderately heat tolerant
11/08/2020	22:50:00	1	27.9	moderately heat tolerant
11/08/2020	22:50:00	2	29.8	moderately heat tolerant
11/08/2020	23:00:00	1	27.8	moderately heat tolerant
11/08/2020	23:00:00	2	30.2	moderately heat tolerant
11/08/2020	23:10:00	1	28.3	moderately heat tolerant
11/08/2020	23:10:00	2	29.8	moderately heat tolerant
11/08/2020	23:20:00	1	28	moderately heat tolerant
11/08/2020	23:20:00	2	30.3	moderately heat tolerant
11/08/2020	23:30:00	1	27.8	moderately heat tolerant
11/08/2020	23:30:00	2	30	moderately heat tolerant
11/08/2020	23:40:00	1	28.1	moderately heat tolerant
11/08/2020	23:40:00	2	30.1	moderately heat tolerant
11/08/2020	23:50:00	1	28.1	moderately heat tolerant
11/08/2020	23:50:00	2	30.1	moderately heat tolerant
11/09/2020	00:00:00	1	27.9	moderately heat tolerant
11/09/2020	00:00:00	2	29.8	moderately heat tolerant
11/09/2020	00:10:00	1	27.7	moderately heat tolerant
11/09/2020	00:10:00	2	30.2	moderately heat tolerant
11/09/2020	00:20:00	1	28.3	moderately heat tolerant
11/09/2020	00:20:00	2	29.8	moderately heat tolerant
11/09/2020	00:30:00	1	28	moderately heat tolerant
11/09/2020	00:30:00	2	30.3	moderately heat tolerant
11/09/2020	00:40:00	1	27.8	moderately heat tolerant
11/09/2020	00:40:00	2	29.9	moderately heat tolerant
11/09/2020	00:50:00	1	28.1	moderately heat tolerant
11/09/2020	00:50:00	2	30	moderately heat tolerant
11/09/2020	01:00:00	1	28.1	moderately heat tolerant
11/09/2020	01:00:00	2	30.1	moderately heat tolerant
11/09/2020	01:10:00	1	27.9	moderately heat tolerant
11/09/2020	01:10:00	2	29.8	moderately heat tolerant
11/09/2020	01:20:00	1	27.9	moderately heat tolerant
11/09/2020	01:20:00	2	30.2	moderately heat tolerant
11/09/2020	01:30:00	1	28.2	moderately heat tolerant
11/09/2020	01:30:00	2	29.8	moderately heat tolerant
11/09/2020	01:40:00	1	27.9	moderately heat tolerant
11/09/2020	01:40:00	2	30.3	moderately heat tolerant
11/09/2020	01:50:00	1	27.8	moderately heat tolerant
11/09/2020	01:50:00	2	29.9	moderately heat tolerant
11/09/2020	02:00:00	1	28.3	moderately heat tolerant
11/09/2020	02:00:00	2	29.9	moderately heat tolerant
11/09/2020	02:10:00	1	28.1	moderately heat tolerant
11/09/2020	02:10:00	2	30.1	moderately heat tolerant
11/09/2020	02:20:00	1	27.8	moderately heat tolerant
11/09/2020	02:20:00	2	29.8	moderately heat tolerant
11/09/2020	02:30:00	1	28.1	moderately heat tolerant
11/09/2020	02:30:00	2	30.2	moderately heat tolerant
11/09/2020	02:40:00	1	28.1	moderately heat tolerant
11/09/2020	02:40:00	2	29.8	moderately heat tolerant
11/09/2020	02:50:00	1	27.8	moderately heat tolerant
11/09/2020	02:50:00	2	30.3	moderately heat tolerant
11/09/2020	03:00:00	1	28	moderately heat tolerant
11/09/2020	03:00:00	2	30	moderately heat tolerant
11/09/2020	03:10:00	1	28.2	moderately heat tolerant
11/09/2020	03:10:00	2	30.1	moderately heat tolerant
11/09/2020	03:20:00	1	27.9	moderately heat tolerant
11/09/2020	03:20:00	2	30.1	moderately heat tolerant
11/09/2020	03:30:00	1	27.7	moderately heat tolerant
11/09/2020	03:30:00	2	29.8	moderately heat tolerant
11/09/2020	03:40:00	1	28.3	moderately heat tolerant
11/09/2020	03:40:00	2	30.1	moderately heat tolerant
11/09/2020	03:50:00	1	28	moderately heat tolerant
11/09/2020	03:50:00	2	29.7	moderately heat tolerant
11/09/2020	04:00:00	1	27.8	moderately heat tolerant
11/09/2020	04:00:00	2	30.3	moderately heat tolerant
11/09/2020	04:10:00	1	28.2	moderately heat tolerant
11/09/2020	04:10:00	2	29.8	moderately heat tolerant
11/09/2020	04:20:00	1	28	moderately heat tolerant
11/09/2020	04:20:00	2	30.2	moderately heat tolerant
11/09/2020	04:30:00	1	27.8	moderately heat tolerant
11/09/2020	04:30:00	2	30	moderately heat tolerant
11/09/2020	04:40:00	1	27.9	moderately heat tolerant
11/09/2020	04:40:00	2	30	moderately heat tolerant
11/09/2020	04:50:00	1	28.2	moderately heat tolerant
11/09/2020	04:50:00	2	30.1	moderately heat tolerant
11/09/2020	05:00:00	1	28	moderately heat tolerant
11/09/2020	05:00:00	2	29.7	moderately heat tolerant
11/09/2020	05:10:00	1	27.8	moderately heat tolerant
11/09/2020	05:10:00	2	30.3	moderately heat tolerant
11/09/2020	05:20:00	1	27.7	moderately heat tolerant
11/09/2020	05:20:00	2	29.8	moderately heat tolerant
11/09/2020	05:30:00	1	28.3	moderately heat tolerant
11/09/2020	05:30:00	2	30.1	moderately heat tolerant
11/09/2020	05:40:00	1	28	moderately heat tolerant
11/09/2020	05:40:00	2	30	moderately heat tolerant
11/09/2020	05:50:00	1	27.9	moderately heat tolerant
11/09/2020	05:50:00	2	29.8	moderately heat tolerant
11/09/2020	06:00:00	1	27.8	moderately heat tolerant
11/09/2020	06:00:00	2	30.3	moderately heat tolerant
11/09/2020	06:10:00	1	27.9	moderately heat tolerant
11/09/2020	06:10:00	2	30	moderately heat tolerant
11/09/2020	06:20:00	1	28.2	moderately heat tolerant
11/09/2020	06:20:00	2	29.8	moderately heat tolerant
11/09/2020	06:30:00	1	28	moderately heat tolerant
11/09/2020	06:30:00	2	30.2	moderately heat tolerant
11/09/2020	06:40:00	1	27.9	moderately heat tolerant
11/09/2020	06:40:00	2	29.8	moderately heat tolerant
11/09/2020	06:50:00	1	27.8	moderately heat tolerant
11/09/2020	06:50:00	2	30.1	moderately heat tolerant
11/09/2020	07:00:00	1	28.3	moderately heat tolerant
11/09/2020	07:00:00	2	30	moderately heat tolerant
11/09/2020	07:10:00	1	28.1	moderately heat tolerant
11/09/2020	07:10:00	2	29.8	moderately heat tolerant
11/09/2020	07:20:00	1	28	moderately heat tolerant
11/09/2020	07:20:00	2	30.3	moderately heat tolerant
11/09/2020	07:30:00	1	27.9	moderately heat tolerant
11/09/2020	07:30:00	2	30	moderately heat tolerant
11/09/2020	07:40:00	1	27.8	moderately heat tolerant
11/09/2020	07:40:00	2	29.7	moderately heat tolerant
11/09/2020	07:50:00	1	28.2	moderately heat tolerant
11/09/2020	07:50:00	2	30.2	moderately heat tolerant
11/09/2020	08:00:00	1	28.2	moderately heat tolerant
11/09/2020	08:00:00	2	29.8	moderately heat tolerant
11/09/2020	08:10:00	1	28	moderately heat tolerant
11/09/2020	08:10:00	2	30	moderately heat tolerant
11/09/2020	08:20:00	1	27.8	moderately heat tolerant
11/09/2020	08:20:00	2	30.1	moderately heat tolerant
11/09/2020	08:30:00	1	27.8	moderately heat tolerant
11/09/2020	08:30:00	2	29.8	moderately heat tolerant
11/09/2020	08:40:00	1	28.1	moderately heat tolerant
11/09/2020	08:40:00	2	30.3	moderately heat tolerant
11/09/2020	08:50:00	1	28.2	moderately heat tolerant
11/09/2020	08:50:00	2	29.9	moderately heat tolerant
11/09/2020	09:00:00	1	28	moderately heat tolerant
11/09/2020	09:00:00	2	30.1	moderately heat tolerant
11/09/2020	09:10:00	1	27.9	moderately heat tolerant
11/09/2020	09:10:00	2	30	moderately heat tolerant
11/09/2020	09:20:00	1	27.9	moderately heat tolerant
11/09/2020	09:20:00	2	29.8	moderately heat tolerant
11/09/2020	09:30:00	1	28.2	moderately heat tolerant
11/09/2020	09:30:00	2	30.2	moderately heat tolerant
11/09/2020	09:40:00	1	28	moderately heat tolerant
11/09/2020	09:40:00	2	29.8	moderately heat tolerant
11/09/2020	09:50:00	1	27.9	moderately heat tolerant
11/09/2020	09:50:00	2	30.2	moderately heat tolerant
11/09/2020	10:00:00	1	27.8	moderately heat tolerant
11/09/2020	10:00:00	2	30.1	moderately heat tolerant
11/09/2020	10:10:00	1	27.8	moderately heat tolerant
11/09/2020	10:10:00	2	29.8	moderately heat tolerant
11/09/2020	10:20:00	1	28.3	moderately heat tolerant
11/09/2020	10:20:00	2	30.3	moderately heat tolerant
11/09/2020	10:30:00	1	28.1	moderately heat tolerant
11/09/2020	10:30:00	2	30	moderately heat tolerant
11/09/2020	10:40:00	1	28	moderately heat tolerant
11/09/2020	10:40:00	2	29.8	moderately heat tolerant
11/09/2020	10:50:00	1	27.9	moderately heat tolerant
11/09/2020	10:50:00	2	30.3	moderately heat tolerant
11/09/2020	11:00:00	1	27.8	moderately heat tolerant
11/09/2020	11:00:00	2	30	moderately heat tolerant
11/09/2020	11:10:00	1	27.7	moderately heat tolerant
11/09/2020	11:10:00	2	29.8	moderately heat tolerant
11/09/2020	11:20:00	1	28.2	moderately heat tolerant
11/09/2020	11:20:00	2	30.3	moderately heat tolerant
11/09/2020	11:30:00	1	28	moderately heat tolerant
11/09/2020	11:30:00	2	30	moderately heat tolerant
11/09/2020	11:40:00	1	27.9	moderately heat tolerant
11/09/2020	11:40:00	2	29.8	moderately heat tolerant
11/09/2020	11:50:00	1	27.8	moderately heat tolerant
11/09/2020	11:50:00	2	30.1	moderately heat tolerant
11/09/2020	12:00:00	1	27.7	moderately heat tolerant
11/09/2020	12:00:00	2	29.8	moderately heat tolerant
11/09/2020	12:10:00	1	28.2	moderately heat tolerant
11/09/2020	12:10:00	2	30.1	moderately heat tolerant
11/09/2020	12:20:00	1	28	moderately heat tolerant
11/09/2020	12:20:00	2	30	moderately heat tolerant
11/09/2020	12:30:00	1	27.9	moderately heat tolerant
11/09/2020	12:30:00	2	29.8	moderately heat tolerant
11/09/2020	12:40:00	1	27.8	moderately heat tolerant
11/09/2020	12:40:00	2	30.3	moderately heat tolerant
11/09/2020	12:50:00	1	27.7	moderately heat tolerant
11/09/2020	12:50:00	2	30	moderately heat tolerant
11/09/2020	13:00:00	1	28.3	moderately heat tolerant
11/09/2020	13:00:00	2	29.7	moderately heat tolerant
11/09/2020	13:10:00	1	28	moderately heat tolerant
11/09/2020	13:10:00	2	30.3	moderately heat tolerant
11/09/2020	13:20:00	1	27.8	moderately heat tolerant
11/09/2020	13:20:00	2	29.8	moderately heat tolerant
11/09/2020	13:30:00	1	27.9	moderately heat tolerant
11/09/2020	13:30:00	2	30.1	moderately heat tolerant
11/09/2020	13:40:00	1	28.2	moderately heat tolerant
11/09/2020	13:40:00	2	30	moderately heat tolerant
11/09/2020	13:50:00	1	28	moderately heat tolerant
11/09/2020	13:50:00	2	29.8	moderately heat tolerant
11/09/2020	14:00:00	1	27.8	moderately heat tolerant
11/09/2020	14:00:00	2	30.2	moderately heat tolerant
11/09/2020	14:10:00	1	28.2	moderately heat tolerant
11/09/2020	14:10:00	2	29.8	moderately heat tolerant
11/09/2020	14:20:00	1	28.1	moderately heat tolerant
11/09/2020	14:20:00	2	30.3	moderately heat tolerant
11/09/2020	14:30:00	1	27.9	moderately heat tolerant
11/09/2020	14:30:00	2	29.9	moderately heat tolerant
11/09/2020	14:40:00	1	27.7	moderately heat tolerant
11/09/2020	14:40:00	2	30.2	moderately heat tolerant
11/09/2020	14:50:00	1	28.3	moderately heat tolerant
11/09/2020	14:50:00	2	30	moderately heat tolerant
11/09/2020	15:00:00	1	28	moderately heat tolerant
11/09/2020	15:00:00	2	30	moderately heat tolerant
11/09/2020	15:10:00	1	27.8	moderately heat tolerant
11/09/2020	15:10:00	2	30.1	moderately heat tolerant
11/09/2020	15:20:00	1	28.1	moderately heat tolerant
11/09/2020	15:20:00	2	29.8	moderately heat tolerant
11/09/2020	15:30:00	1	28.1	moderately heat tolerant
11/09/2020	15:30:00	2	30.2	moderately heat tolerant
11/09/2020	15:40:00	1	27.9	moderately heat tolerant
11/09/2020	15:40:00	2	29.8	moderately heat tolerant
11/09/2020	15:50:00	1	27.7	moderately heat tolerant
11/09/2020	15:50:00	2	30.2	moderately heat tolerant
11/09/2020	16:00:00	1	28.3	moderately heat tolerant
11/09/2020	16:00:00	2	29.9	moderately heat tolerant
11/09/2020	16:10:00	1	28	moderately heat tolerant
11/09/2020	16:10:00	2	30	moderately heat tolerant
11/09/2020	16:20:00	1	27.8	moderately heat tolerant
11/09/2020	16:20:00	2	30.1	moderately heat tolerant
11/09/2020	16:30:00	1	28.1	moderately heat tolerant
11/09/2020	16:30:00	2	29.7	moderately heat tolerant
11/09/2020	16:40:00	1	28.1	moderately heat tolerant
11/09/2020	16:40:00	2	30.2	moderately heat tolerant
11/09/2020	16:50:00	1	27.9	moderately heat tolerant
11/09/2020	16:50:00	2	29.8	moderately heat tolerant
11/09/2020	17:00:00	1	27.7	moderately heat tolerant
11/09/2020	17:00:00	2	30.3	moderately heat tolerant
11/09/2020	17:10:00	1	28.3	moderately heat tolerant
11/09/2020	17:10:00	2	29.8	moderately heat tolerant
11/09/2020	17:20:00	1	28	moderately heat tolerant
11/09/2020	17:20:00	2	30.1	moderately heat tolerant
11/09/2020	17:30:00	1	27.8	moderately heat tolerant
11/09/2020	17:30:00	2	30	moderately heat tolerant
11/09/2020	17:40:00	1	28.1	moderately heat tolerant
11/09/2020	17:40:00	2	29.8	moderately heat tolerant
11/09/2020	17:50:00	1	28.1	moderately heat tolerant
11/09/2020	17:50:00	2	30.2	moderately heat tolerant
11/09/2020	18:00:00	1	27.9	moderately heat tolerant
11/09/2020	18:00:00	2	29.8	moderately heat tolerant
11/09/2020	18:10:00	1	27.7	moderately heat tolerant
11/09/2020	18:10:00	2	30.3	moderately heat tolerant
11/09/2020	18:20:00	1	28.3	moderately heat tolerant
11/09/2020	18:20:00	2	29.8	moderately heat tolerant
11/09/2020	18:30:00	1	27.9	moderately heat tolerant
11/09/2020	18:30:00	2	30.2	moderately heat tolerant
11/09/2020	18:40:00	1	27.8	moderately heat tolerant
11/09/2020	18:40:00	2	30	moderately heat tolerant
11/09/2020	18:50:00	1	28.3	moderately heat tolerant
11/09/2020	18:50:00	2	30	moderately heat tolerant
11/09/2020	19:00:00	1	28	moderately heat tolerant
11/09/2020	19:00:00	2	30.1	moderately heat tolerant
11/09/2020	19:10:00	1	27.8	moderately heat tolerant
11/09/2020	19:10:00	2	29.7	moderately heat tolerant
11/09/2020	19:20:00	1	28	moderately heat tolerant
11/09/2020	19:20:00	2	30.2	moderately heat tolerant
11/09/2020	19:30:00	1	28.1	moderately heat tolerant
11/09/2020	19:30:00	2	29.8	moderately heat tolerant
11/09/2020	19:40:00	1	27.9	moderately heat tolerant
11/09/2020	19:40:00	2	30.3	moderately heat tolerant
11/09/2020	19:50:00	1	27.7	moderately heat tolerant
11/09/2020	19:50:00	2	29.8	moderately heat tolerant
11/09/2020	20:00:00	1	28.2	moderately heat tolerant
11/09/2020	20:00:00	2	30.1	moderately heat tolerant
11/09/2020	20:10:00	1	28	moderately heat tolerant
11/09/2020	20:10:00	2	30.1	moderately heat tolerant
11/09/2020	20:20:00	1	27.8	moderately heat tolerant
11/09/2020	20:20:00	2	29.8	moderately heat tolerant
11/09/2020	20:30:00	1	28.2	moderately heat tolerant
11/09/2020	20:30:00	2	30.1	moderately heat tolerant
11/09/2020	20:40:00	1	28.1	moderately heat tolerant
11/09/2020	20:40:00	2	29.8	moderately heat tolerant
11/09/2020	20:50:00	1	27.9	moderately heat tolerant
11/09/2020	20:50:00	2	30.3	moderately heat tolerant
11/09/2020	21:00:00	1	27.9	moderately heat tolerant
11/09/2020	21:00:00	2	29.9	moderately heat tolerant
11/09/2020	21:10:00	1	28.2	moderately heat tolerant
11/09/2020	21:10:00	2	30.2	moderately heat tolerant
11/09/2020	21:20:00	1	27.9	moderately heat tolerant
11/09/2020	21:20:00	2	30	moderately heat tolerant
11/09/2020	21:30:00	1	27.8	moderately heat tolerant
11/09/2020	21:30:00	2	30	moderately heat tolerant
11/09/2020	21:40:00	1	28.3	moderately heat tolerant
11/09/2020	21:40:00	2	30.1	moderately heat tolerant
11/09/2020	21:50:00	1	28	moderately heat tolerant
11/09/2020	21:50:00	2	29.8	moderately heat tolerant
11/09/2020	22:00:00	1	27.8	moderately heat tolerant
11/09/2020	22:00:00	2	30.2	moderately heat tolerant
11/09/2020	22:10:00	1	28.1	moderately heat tolerant
11/09/2020	22:10:00	2	29.8	moderately heat tolerant
11/09/2020	22:20:00	1	28.1	moderately heat tolerant
11/09/2020	22:20:00	2	30.3	moderately heat tolerant
11/09/2020	22:30:00	1	27.9	moderately heat tolerant
[truncated: 7,369 more rows]
